# Supplementary material for: Melatonin Enhances Phenolics Accumulation Partially via Ethylene Signaling and Resulted in High Antioxidant Capacity in Grape Berries
Source: Front Plant Sci. 2017 Aug 18;8:1426. doi: 10.3389/fpls.2017.01426 (PMC5563355; doi:10.3389/fpls.2017.01426)
Supplement: Supplementary file 2 [file Table_2.XLSX]

## Sheet: Introduction
Full RNA-Seq data accompanying these experiments were submitted to the sequence read archive (SRA) https://www.ncbi.nlm.nih.gov/sra
The accessions for the submission are:
STUDY: PRJNA396459 (SRP114442)
SAMPLE: Melatonin_grape_transcriptome (SRS2397161)
EXPERIMENT: MT_R2 (SRX3050556)
RUN: melatonin treatment replicate2.fq.gz (SRR5884538)
EXPERIMENT: MT_R1 (SRX3050557)
RUN: melatonin treatment replicate1.fq.gz (SRR5884537)
EXPERIMENT: CK_R1 (SRX3050558)
RUN: control replicate1.fq.gz (SRR5884536)
EXPERIMENT: MT_R3 (SRX3050559)
RUN: melatonin treatment replicate3.fq.gz (SRR5884535)
EXPERIMENT: CK_R3 (SRX3050560)
RUN: control replicate3.fq.gz (SRR5884534)
EXPERIMENT: CK_R2 (SRX3050561)
RUN: control replicate2.fq.gz (SRR5884533)
To see the data, use SRA RunSelector:
https://www.ncbi.nlm.nih.gov/Traces/study/?acc=SRP114442

## Sheet: RNA-Seq profile
Table S2 RNA-Seq profiles of the CK and MT-treated berries
Gene	MT_normalize	CK_normalize	Fold Change	Log2(Fold Change)	pval	significance	Position	NCBI blast:Seq-id	NCBI blast:Description	GO:biological_process	GO:cellular_component	GO:molecular_function	KEGG:KO	KEGG:Description
VIT_212s0134g00030	13.9092	0	Inf	Inf	0.00160838	yes	chr12:7549480-7552781:-	gi|526118130|ref|NP_001267945.1|	isoprene synthase, chloroplastic-like [Vitis vinifera]	.	.	GO:0000287|magnesium ion binding;GO:0010333|terpene synthase activity;	.	.
VIT_200s0324g00060	26.6916	0	Inf	Inf	4.55331e-06	yes	chrUn:23438311-23440216:-	gi|225468662|ref|XP_002268162.1|	PREDICTED: 7-deoxyloganetin glucosyltransferase [Vitis vinifera]	.	.	GO:0035251|UDP-glucosyltransferase activity;	.	.
VIT_214s0128g00570	3006.35	27.1766	110.623	6.7895	8.08218e-08	yes	chr14:3159634-3160991:-	gi|296088335|emb|CBI36780.3|	unnamed protein product [Vitis vinifera]	.	GO:0048046|apoplast;	GO:0030145|manganese ion binding;GO:0045735|nutrient reservoir activity;	.	.
VIT_213s0067g02380	20.0187	0.506944	39.489	5.30338	0.000444234	yes	chr13:1309516-1311378:-	gi|225448621|ref|XP_002279029.1|	PREDICTED: LOB domain-containing protein 15 [Vitis vinifera]	.	GO:0005634|nucleus;	.	.	.
VIT_203s0063g02330	20.0235	0.985025	20.3279	4.34539	0.000666438	yes	chr3:5577945-5581405:+	gi|359475292|ref|XP_003631639.1|	PREDICTED: BURP domain-containing protein 3-like [Vitis vinifera]	.	.	.	.	.
VIT_219s0014g04240	30.4542	1.99891	15.2354	3.92935	4.69843e-05	yes	chr19:4536942-4547073:-	gi|302143131|emb|CBI20426.3|	unnamed protein product [Vitis vinifera]	GO:0048544|recognition of pollen;	.	GO:0005524|ATP binding;GO:0005516|calmodulin binding;GO:0030246|carbohydrate binding;GO:0004674|protein serine/threonine kinase activity;	.	.
VIT_210s0003g05550	58.1796	4.38932	13.2548	3.72844	2.97079e-07	yes	chr10:10224104-10225715:+	gi|225444147|ref|XP_002269462.1|	PREDICTED: reticuline oxidase-like protein [Vitis vinifera]	GO:0006979|response to oxidative stress;	GO:0031225|anchored component of membrane;GO:0048046|apoplast;GO:0005829|cytosol;GO:0005739|mitochondrion;GO:0009505|plant-type cell wall;GO:0005886|plasma membrane;GO:0009506|plasmodesma;GO:0005773|vacuole;	GO:0050660|flavin adenine dinucleotide binding;GO:0008762|UDP-N-acetylmuramate dehydrogenase activity;	.	.
VIT_205s0049g00740	113.98	8.8075	12.9413	3.69391	1.92643e-13	yes	chr5:7779588-7780306:-	gi|296083633|emb|CBI23622.3|	unnamed protein product [Vitis vinifera]	.	.	.	.	.
VIT_212s0055g01000	176.406	14.7465	11.9626	3.58046	5.18015e-20	yes	chr12:14468552-14469978:+	gi|731410549|ref|XP_003633366.2|	PREDICTED: peroxidase N1-like [Vitis vinifera]	GO:0042744|hydrogen peroxide catabolic process;GO:0006979|response to oxidative stress;	GO:0005576|extracellular region;	GO:0020037|heme binding;GO:0046872|metal ion binding;GO:0004601|peroxidase activity;	.	.
VIT_215s0046g02220	29.2808	2.44813	11.9605	3.5802	0.000155886	yes	chr15:19001785-19004626:+	gi|359489806|ref|XP_002276774.2|	PREDICTED: 1-aminocyclopropane-1-carboxylate synthase 1-like [Vitis vinifera]	GO:0009693|ethylene biosynthetic process;GO:0009835|fruit ripening;	.	GO:0016847|1-aminocyclopropane-1-carboxylate synthase activity;GO:0030170|pyridoxal phosphate binding;	.	.
VIT_203s0088g00690	62.4728	5.34548	11.687	3.54684	5.27117e-05	yes	chr3:8895244-8909155:-	gi|225429135|ref|XP_002274371.1|	PREDICTED: basic form of pathogenesis-related protein 1 [Vitis vinifera]	GO:0006952|defense response;GO:0009607|response to biotic stimulus;	GO:0005576|extracellular region;	.	.	.
VIT_217s0000g05810	49.3228	4.92513	10.0145	3.32402	3.17239e-06	yes	chr17:6316055-6321962:+	gi|731425837|ref|XP_010663394.1|	PREDICTED: probable WRKY transcription factor 72 isoform X2 [Vitis vinifera]	GO:0006952|defense response;GO:0006351|transcription, DNA-templated;	GO:0005634|nucleus;	GO:0043565|sequence-specific DNA binding;GO:0003700|transcription factor activity, sequence-specific DNA binding;	.	.
VIT_205s0094g00320	56.3496	6.35937	8.86088	3.14745	8.64238e-07	yes	chr5:23632980-23634828:-	gi|731391223|ref|XP_010650684.1|	PREDICTED: chitinase 4-like [Vitis vinifera]	GO:0016998|cell wall macromolecule catabolic process;GO:0006032|chitin catabolic process;GO:0006952|defense response;GO:0000272|polysaccharide catabolic process;	.	GO:0008061|chitin binding;GO:0004568|chitinase activity;	.	.
VIT_205s0062g00300	25.8536	2.95508	8.7489	3.1291	0.00226515	yes	chr5:18450755-18457884:+	gi|731390509|ref|XP_010650395.1|	PREDICTED: crocetin glucosyltransferase, chloroplastic [Vitis vinifera]	.	GO:0009507|chloroplast;	GO:0016758|transferase activity, transferring hexosyl groups;	.	.
VIT_205s0077g01150	262.087	30.8244	8.50259	3.0879	9.34983e-05	yes	chr5:894812-896133:-	gi|22550395|gb|AAF44667.2|AF239617_1	beta-1,3-glucanase [Vitis vinifera]	GO:0005975|carbohydrate metabolic process;GO:0006952|defense response;	GO:0005773|vacuole;	GO:0042973|glucan endo-1,3-beta-D-glucosidase activity;	.	.
VIT_200s0262g00120	40.2517	4.89626	8.2209	3.0393	0.000115745	yes	chrUn:18903861-18912196:+	gi|731437524|ref|XP_010646640.1|	PREDICTED: putative receptor-like protein kinase At4g00960 isoform X2 [Vitis vinifera]	GO:0009755|hormone-mediated signaling pathway;GO:0046777|protein autophosphorylation;GO:0007178|transmembrane receptor protein serine/threonine kinase signaling pathway;	GO:0016021|integral component of membrane;GO:0005886|plasma membrane;GO:0009506|plasmodesma;	GO:0005524|ATP binding;GO:0001653|peptide receptor activity;GO:0004675|transmembrane receptor protein serine/threonine kinase activity;GO:0031625|ubiquitin protein ligase binding;	.	.
VIT_217s0000g00200	70.4731	9.70594	7.26083	2.86013	0.000428628	yes	chr17:108754-110926:-	gi|731427010|ref|XP_010663806.1|	PREDICTED: ethylene-responsive transcription factor ERF114, partial [Vitis vinifera]	GO:0009873|ethylene-activated signaling pathway;GO:0006351|transcription, DNA-templated;	GO:0005634|nucleus;	GO:0003677|DNA binding;GO:0003700|transcription factor activity, sequence-specific DNA binding;	.	.
VIT_210s0003g04080	101.77	14.3262	7.1038	2.82859	1.43673e-08	yes	chr10:6925108-6933686:+	gi|731405205|ref|XP_010655693.1|	PREDICTED: uncharacterized protein LOC104880522 [Vitis vinifera]	.	.	.	.	.
VIT_205s0094g00260	27.8698	3.96896	7.02194	2.81187	0.0014392	yes	chr5:23567627-23568575:-	gi|225434058|ref|XP_002274758.1|	PREDICTED: endochitinase PR4 [Vitis vinifera]	GO:0016998|cell wall macromolecule catabolic process;GO:0006032|chitin catabolic process;GO:0006952|defense response;GO:0000272|polysaccharide catabolic process;	.	GO:0008061|chitin binding;GO:0004568|chitinase activity;	.	.
VIT_207s0104g00180	451.425	65.2877	6.9144	2.7896	3.26939e-27	yes	chr7:1450309-1451653:-	gi|225436984|ref|XP_002272235.1|	PREDICTED: basic 7S globulin [Vitis vinifera]	.	.	GO:0004190|aspartic-type endopeptidase activity;GO:0042802|identical protein binding;GO:0045735|nutrient reservoir activity;	.	.
VIT_218s0166g00230	34.0724	4.95399	6.87777	2.78194	0.000443559	yes	chr18:14207803-14210388:+	gi|359493028|ref|XP_002264274.2|	PREDICTED: G-type lectin S-receptor-like serine/threonine-protein kinase RLK1 [Vitis vinifera]	.	GO:0016021|integral component of membrane;GO:0005886|plasma membrane;	GO:0005524|ATP binding;GO:0005516|calmodulin binding;GO:0030246|carbohydrate binding;GO:0004674|protein serine/threonine kinase activity;	.	.
VIT_205s0062g00270	63.8564	9.28558	6.87694	2.78177	1.2686e-05	yes	chr5:18421927-18423467:+	gi|731390509|ref|XP_010650395.1|	PREDICTED: crocetin glucosyltransferase, chloroplastic [Vitis vinifera]	.	GO:0009507|chloroplast;	GO:0016758|transferase activity, transferring hexosyl groups;	.	.
VIT_213s0101g00220	8385.12	1261.31	6.64793	2.7329	3.18935e-131	yes	chr13:11912349-11914211:+	gi|674913486|emb|CDY19671.1|	BnaC09g29270D [Brassica napus]	.	.	.	.	.
VIT_201s0011g04780	105.416	16.4279	6.4169	2.68188	0.00074108	yes	chr1:4359527-4363270:+	gi|225424195|ref|XP_002284189.1|	PREDICTED: uncharacterized protein At1g66480 [Vitis vinifera]	.	GO:0005886|plasma membrane;	.	.	.
VIT_218s0001g08760	403.361	63.0867	6.39375	2.67666	8.62422e-13	yes	chr18:7259951-7261139:+	gi|225458896|ref|XP_002285430.1|	PREDICTED: phytosulfokines 3 [Vitis vinifera]	GO:0030154|cell differentiation;GO:0008283|cell proliferation;GO:0009887|organ morphogenesis;	GO:0031012|extracellular matrix;GO:0005576|extracellular region;	.	.	.
VIT_205s0020g03140	376.189	59.5796	6.31405	2.65857	1.48885e-22	yes	chr5:4868566-4873580:-	gi|526118163|ref|NP_001268207.1|	hexose transporter [Vitis vinifera]	GO:0046323|glucose import;GO:0035428|hexose transmembrane transport;GO:0015749|monosaccharide transport;GO:0009737|response to abscisic acid;GO:0009651|response to salt stress;GO:0009414|response to water deprivation;	GO:0005887|integral component of plasma membrane;GO:0005886|plasma membrane;GO:0009506|plasmodesma;	GO:0009679|hexose:proton symporter activity;GO:0005358|high-affinity hydrogen:glucose symporter activity;GO:0015145|monosaccharide transmembrane transporter activity;	.	.
VIT_207s0141g00890	376.413	61.8131	6.08953	2.60633	4.99338e-10	yes	chr7:517619-519409:+	gi|225437270|ref|XP_002282468.1|	PREDICTED: cytochrome P450 94A1 [Vitis vinifera]	.	GO:0005789|endoplasmic reticulum membrane;GO:0016021|integral component of membrane;	GO:0020037|heme binding;GO:0005506|iron ion binding;GO:0004497|monooxygenase activity;GO:0016705|oxidoreductase activity, acting on paired donors, with incorporation or reduction of molecular oxygen;	.	.
VIT_208s0007g03860	59.8747	9.85025	6.07849	2.60371	6.97731e-06	yes	chr8:17833186-17835428:-	gi|225440982|ref|XP_002283448.1|	PREDICTED: PAN domain-containing protein At5g03700 [Vitis vinifera]	GO:0048544|recognition of pollen;	GO:0005768|endosome;GO:0005794|Golgi apparatus;GO:0016021|integral component of membrane;GO:0005886|plasma membrane;GO:0005802|trans-Golgi network;	.	.	.
VIT_207s0129g01010	195.592	32.2172	6.07104	2.60194	9.59534e-09	yes	chr7:16138913-16139325:+	gi|731397109|ref|XP_010652763.1|	PREDICTED: uncharacterized protein LOC104879917 [Vitis vinifera]	.	.	.	.	.
VIT_216s0098g00460	44.4381	7.40212	6.00343	2.58579	0.000116545	yes	chr16:20886749-20888112:+	gi|731424668|ref|XP_010662961.1|	PREDICTED: GDSL esterase/lipase At4g10955 isoform X1 [Vitis vinifera]	GO:0016042|lipid catabolic process;	.	GO:0016787|hydrolase activity;	.	.
VIT_210s0003g00480	100.103	17.6727	5.66427	2.50189	1.5701e-07	yes	chr10:1742311-1744367:-	gi|225443568|ref|XP_002278092.1|	PREDICTED: trans-resveratrol di-O-methyltransferase [Vitis vinifera]	.	.	GO:0008171|O-methyltransferase activity;	.	.
VIT_205s0049g00800	30.3611	5.37434	5.64927	2.49806	0.00218299	yes	chr5:7811820-7812962:-	gi|731389679|ref|XP_010650077.1|	PREDICTED: early nodulin-75-like [Vitis vinifera]	.	.	.	.	.
VIT_205s0049g02240	49.3461	8.8075	5.60273	2.48613	0.000168149	yes	chr5:9849500-9851241:+	gi|225433304|ref|XP_002285517.1|	PREDICTED: uncharacterized protein LOC100240897 [Vitis vinifera]	.	.	.	.	.
VIT_205s0020g03280	325.758	58.3925	5.57876	2.47994	8.08519e-18	yes	chr5:5055636-5059157:+	gi|225432636|ref|XP_002278244.1|	PREDICTED: primary amine oxidase [Vitis vinifera]	GO:0009308|amine metabolic process;GO:0097185|cellular response to azide;GO:0055114|oxidation-reduction process;	.	GO:0052595|aliphatic-amine oxidase activity;GO:0052594|aminoacetone:oxygen oxidoreductase(deaminating) activity;GO:0005507|copper ion binding;GO:0052597|diamine oxidase activity;GO:0052596|phenethylamine:oxygen oxidoreductase (deaminating) activity;GO:0008131|primary amine oxidase activity;GO:0048038|quinone binding;GO:0052593|tryptamine:oxygen oxidoreductase (deaminating) activity;	.	.
VIT_215s0048g01350	257.506	46.7617	5.50678	2.46121	7.75499e-08	yes	chr15:15485260-15486403:-	gi|225453826|ref|XP_002277119.1|	PREDICTED: probable carboxylesterase 8 [Vitis vinifera]	.	.	GO:0052689|carboxylic ester hydrolase activity;	.	.
VIT_216s0039g01870	82.5524	15.138	5.45332	2.44714	5.95263e-07	yes	chr16:1798819-1800783:+	gi|225454761|ref|XP_002272528.1|	PREDICTED: G-type lectin S-receptor-like serine/threonine-protein kinase At1g34300 [Vitis vinifera]	GO:0048544|recognition of pollen;	GO:0016021|integral component of membrane;GO:0005886|plasma membrane;	GO:0005524|ATP binding;GO:0005516|calmodulin binding;GO:0030246|carbohydrate binding;GO:0004674|protein serine/threonine kinase activity;	.	.
VIT_217s0000g05440	39.9258	7.40212	5.39383	2.43131	0.000479398	yes	chr17:5927865-5937802:-	gi|731425935|ref|XP_010663426.1|	PREDICTED: HIPL1 protein isoform X1 [Vitis vinifera]	GO:0005975|carbohydrate metabolic process;	GO:0031225|anchored component of membrane;GO:0046658|anchored component of plasma membrane;GO:0005886|plasma membrane;	GO:0016901|oxidoreductase activity, acting on the CH-OH group of donors, quinone or similar compound as acceptor;GO:0048038|quinone binding;	.	.
VIT_213s0019g02630	929.281	177.712	5.22913	2.38657	5.11754e-36	yes	chr13:3884948-3890320:-	gi|296086149|emb|CBI31590.3|	unnamed protein product [Vitis vinifera]	GO:0009772|photosynthetic electron transport in photosystem II;GO:0018298|protein-chromophore linkage;GO:0009635|response to herbicide;	GO:0009535|chloroplast thylakoid membrane;GO:0016021|integral component of membrane;GO:0009523|photosystem II;	GO:0016168|chlorophyll binding;GO:0045156|electron transporter, transferring electrons within the cyclic electron transport pathway of photosynthesis activity;GO:0005506|iron ion binding;GO:0010242|oxygen evolving activity;	.	.
VIT_200s0226g00100	85.5373	16.3828	5.22117	2.38437	1.21686e-05	yes	chrUn:14868592-14872855:-	gi|731436620|ref|XP_010646500.1|	PREDICTED: uncharacterized protein LOC100254306 isoform X1 [Vitis vinifera]	.	.	.	.	.
VIT_205s0094g00220	590.561	114.584	5.15395	2.36568	1.23722e-16	yes	chr5:23548685-23550580:-	gi|225434050|ref|XP_002274537.1|	PREDICTED: endochitinase PR4 [Vitis vinifera]	GO:0016998|cell wall macromolecule catabolic process;GO:0006032|chitin catabolic process;GO:0006952|defense response;GO:0000272|polysaccharide catabolic process;	.	GO:0008061|chitin binding;GO:0004568|chitinase activity;	.	.
VIT_200s0479g00020	37.9747	7.37326	5.15033	2.36466	0.000881081	yes	chrUn:30153816-30154391:+	gi|731439491|ref|XP_003635365.2|	PREDICTED: transcription factor bHLH36 [Vitis vinifera]	.	.	.	.	.
VIT_206s0061g00120	264.57	51.5839	5.12892	2.35865	2.17779e-14	yes	chr6:17352194-17354172:+	gi|37992763|gb|AAR06588.1|	beta-1,3-glucanase [Vitis riparia]	GO:0005975|carbohydrate metabolic process;GO:0006952|defense response;GO:0009607|response to biotic stimulus;	.	GO:0042973|glucan endo-1,3-beta-D-glucosidase activity;	.	.
VIT_209s0002g06890	112.392	22.0332	5.10103	2.35079	2.4382e-07	yes	chr9:6811010-6815063:+	gi|297743460|emb|CBI36327.3|	unnamed protein product [Vitis vinifera]	GO:0055114|oxidation-reduction process;	.	GO:0009055|electron carrier activity;GO:0046872|metal ion binding;	.	.
VIT_213s0084g00130	114.022	22.6267	5.03926	2.33321	8.58188e-09	yes	chr13:18763097-18764301:+	gi|731414208|ref|XP_002266969.2|	PREDICTED: probable carboxylesterase 15 [Vitis vinifera]	.	.	GO:0052689|carboxylic ester hydrolase activity;	.	.
VIT_211s0016g05540	936.296	186.132	5.03028	2.33064	1.11727e-07	yes	chr11:4932221-4933735:-	gi|731407308|ref|XP_002282262.2|	PREDICTED: LOW QUALITY PROTEIN: blue copper protein [Vitis vinifera]	GO:0055114|oxidation-reduction process;	.	GO:0009055|electron carrier activity;GO:0046872|metal ion binding;	.	.
VIT_216s0050g00430	232.086	46.1393	5.03011	2.33059	2.52177e-06	yes	chr16:17238829-17239980:-	gi|225470755|ref|XP_002267611.1|	PREDICTED: uncharacterized protein LOC100254969 isoform X2 [Vitis vinifera]	.	.	.	.	.
VIT_215s0021g00260	74.3706	15.2535	4.87566	2.2856	3.51297e-05	yes	chr15:9753727-9754902:-	gi|667751901|gb|AIG89988.1|	hypothetical protein (mitochondrion) [Capsicum annuum]	.	.	.	.	.
VIT_210s0003g01030	41.9002	8.77864	4.77298	2.25489	0.000732005	yes	chr10:2421835-2424286:-	gi|731404618|ref|XP_010655495.1|	PREDICTED: uncharacterized protein LOC100253275 [Vitis vinifera]	.	.	.	.	.
VIT_205s0077g01570	2803.43	588.32	4.76514	2.25252	3.62494e-07	yes	chr5:1251186-1263800:+	gi|225431846|ref|XP_002274309.1|	PREDICTED: major allergen Pru av 1 [Vitis vinifera]	GO:0006952|defense response;GO:0009607|response to biotic stimulus;	.	.	.	.
VIT_208s0007g00030	118.907	25.4952	4.66388	2.22153	1.59706e-08	yes	chr8:14416015-14420604:-	gi|225440302|ref|XP_002269591.1|	PREDICTED: cation/H(+) antiporter 20 [Vitis vinifera]	GO:0030007|cellular potassium ion homeostasis;GO:0006813|potassium ion transport;GO:0006623|protein targeting to vacuole;GO:0006885|regulation of pH;GO:0030104|water homeostasis;	GO:0012505|endomembrane system;GO:0005783|endoplasmic reticulum;GO:0016021|integral component of membrane;	GO:0015299|solute:proton antiporter activity;	.	.
VIT_213s0019g03520	146.032	31.3188	4.66275	2.22118	5.12631e-10	yes	chr13:4655017-4655413:-	.	.	.	.	.	.	.
VIT_217s0000g00650	44.6757	9.76366	4.57571	2.19399	0.000585543	yes	chr17:427631-428609:+	gi|297734480|emb|CBI15727.3|	unnamed protein product [Vitis vinifera]	.	.	.	.	.
VIT_216s0050g00400	383.956	84.0646	4.5674	2.19137	2.71838e-08	yes	chr16:17218589-17219782:-	gi|225470749|ref|XP_002267610.1|	PREDICTED: uncharacterized protein LOC100251502 [Vitis vinifera]	.	.	.	.	.
VIT_206s0080g00090	302.708	66.343	4.56277	2.18991	1.6716e-10	yes	chr6:19789442-19791139:-	gi|225436277|ref|XP_002264897.1|	PREDICTED: cytochrome P450 94C1 [Vitis vinifera]	GO:0009611|response to wounding;	GO:0016021|integral component of membrane;GO:0043231|intracellular membrane-bounded organelle;	GO:0018685|alkane 1-monooxygenase activity;GO:0020037|heme binding;GO:0005506|iron ion binding;	.	.
VIT_206s0004g01670	62.5803	13.7326	4.55705	2.1881	4.67532e-05	yes	chr6:2069631-2071323:-	gi|731392923|ref|XP_002283018.2|	PREDICTED: UDP-glycosyltransferase 92A1 [Vitis vinifera]	.	.	GO:0016758|transferase activity, transferring hexosyl groups;	.	.
VIT_208s0105g00200	365.367	81.5839	4.47842	2.16299	7.92417e-21	yes	chr8:7180690-7182105:-	gi|225439450|ref|XP_002265057.1|	PREDICTED: E3 ubiquitin-protein ligase PUB23 [Vitis vinifera]	GO:0006952|defense response;	.	GO:0016874|ligase activity;GO:0004842|ubiquitin-protein transferase activity;	.	.
VIT_216s0050g01310	96.0194	21.584	4.44865	2.15337	6.3799e-07	yes	chr16:18178042-18179133:-	gi|359490466|ref|XP_003634095.1|	PREDICTED: uncharacterized protein LOC100852496 [Vitis vinifera]	.	.	.	.	.
VIT_201s0011g03650	55.0365	12.385	4.44382	2.1518	0.000152171	yes	chr1:3318207-3319042:+	gi|731370357|ref|XP_010646867.1|	PREDICTED: protein MKS1 [Vitis vinifera]	GO:0006952|defense response;GO:0009870|defense response signaling pathway, resistance gene-dependent;	GO:0005634|nucleus;	.	.	.
VIT_204s0069g01010	732.555	165.183	4.43481	2.14887	3.18926e-13	yes	chr4:9458009-9459027:+	gi|225466173|ref|XP_002263161.1|	PREDICTED: protein YLS9 [Vitis vinifera]	GO:0051607|defense response to virus;GO:0010150|leaf senescence;GO:0051707|response to other organism;	GO:0009507|chloroplast;	.	.	.
VIT_203s0091g00160	2532.4	571.845	4.42847	2.14681	5.74521e-37	yes	chr3:6406167-6406991:-	gi|225429295|ref|XP_002269470.1|	PREDICTED: uncharacterized protein LOC100254416 [Vitis vinifera]	.	.	GO:0046872|metal ion binding;GO:0008237|metallopeptidase activity;	.	.
VIT_202s0087g00750	277.473	63.7217	4.35445	2.12249	2.20096e-13	yes	chr2:18335930-18337158:-	gi|225427609|ref|XP_002271561.1|	PREDICTED: transmembrane protein 45B [Vitis vinifera]	.	.	.	.	.
VIT_219s0090g01070	505.382	119.654	4.22371	2.07851	3.66785e-21	yes	chr19:7150398-7152652:+	gi|225460873|ref|XP_002278044.1|	PREDICTED: glucan endo-1,3-beta-glucosidase 12 [Vitis vinifera]	GO:0005975|carbohydrate metabolic process;GO:0071555|cell wall organization;GO:0006952|defense response;	GO:0031225|anchored component of membrane;GO:0046658|anchored component of plasma membrane;GO:0005576|extracellular region;GO:0009505|plant-type cell wall;GO:0005886|plasma membrane;	GO:0042973|glucan endo-1,3-beta-D-glucosidase activity;	.	.
VIT_200s2849g00010	56.0238	13.2834	4.21757	2.07641	0.00020706	yes	chrUn:43056663-43057679:+	gi|359489856|ref|XP_003633987.1|	PREDICTED: phenylalanine ammonia-lyase-like [Vitis vinifera]	GO:0009800|cinnamic acid biosynthetic process;GO:0006559|L-phenylalanine catabolic process;	GO:0005737|cytoplasm;	GO:0045548|phenylalanine ammonia-lyase activity;	.	.
VIT_200s0125g00020	49.3228	11.8203	4.17272	2.06099	0.000919759	yes	chrUn:1137089-1137345:-	gi|57013900|ref|YP_173374.1|	hypothetical protein NitaMp027 [Nicotiana tabacum]	.	GO:0005739|mitochondrion;	.	.	.
VIT_211s0078g00290	65.3509	15.8181	4.13139	2.04663	7.22546e-05	yes	chr11:12503269-12505262:+	gi|225462528|ref|XP_002266037.1|	PREDICTED: cytochrome P450 CYP73A100 [Vitis vinifera]	.	GO:0016021|integral component of membrane;	GO:0020037|heme binding;GO:0005506|iron ion binding;GO:0004497|monooxygenase activity;GO:0016705|oxidoreductase activity, acting on paired donors, with incorporation or reduction of molecular oxygen;	.	.
VIT_200s0125g00070	482.368	117.103	4.1192	2.04236	1.18817e-17	yes	chrUn:1230461-1230878:-	gi|442803210|gb|AGC78945.1|	hypothetical protein (mitochondrion) [Vicia faba]	.	.	.	.	.
VIT_218s0001g12310	48.6895	11.8203	4.11914	2.04234	0.000671375	yes	chr18:10516571-10518048:-	gi|731429517|ref|XP_002281515.2|	PREDICTED: transcription repressor OFP7-like [Vitis vinifera]	GO:0045892|negative regulation of transcription, DNA-templated;GO:0006351|transcription, DNA-templated;	GO:0005634|nucleus;GO:0005886|plasma membrane;	.	.	.
VIT_216s0039g01360	73.3417	18.0354	4.06655	2.02381	0.000628563	yes	chr16:777013-779609:+	gi|731422319|ref|XP_010662075.1|	PREDICTED: phenylalanine ammonia-lyase [Vitis vinifera]	GO:0009800|cinnamic acid biosynthetic process;GO:0006559|L-phenylalanine catabolic process;	GO:0005737|cytoplasm;	GO:0045548|phenylalanine ammonia-lyase activity;	.	.
VIT_216s0050g00410	145.929	36.0544	4.04746	2.01702	5.64606e-09	yes	chr16:17219783-17228284:-	gi|302143862|emb|CBI22723.3|	unnamed protein product [Vitis vinifera]	.	.	.	.	.
VIT_202s0012g00730	384.757	96.3304	3.99414	1.99789	1.85857e-19	yes	chr2:6637270-6639336:+	gi|731381131|ref|XP_010663907.1|	PREDICTED: probable purine permease 11 [Vitis vinifera]	.	GO:0016021|integral component of membrane;	GO:0005215|transporter activity;	.	.
VIT_213s0067g02300	77.2672	19.5562	3.95104	1.98223	2.70412e-05	yes	chr13:1284673-1285654:-	gi|225448613|ref|XP_002278922.1|	PREDICTED: uncharacterized protein LOC100267335 [Vitis vinifera]	.	.	.	.	.
VIT_201s0010g01260	1500.66	381.282	3.93582	1.97667	1.35755e-17	yes	chr1:17139884-17140283:-	gi|902186252|gb|KNA10645.1|	hypothetical protein SOVF_142410 [Spinacia oleracea]	.	.	.	.	.
VIT_209s0002g02970	68.9875	17.6439	3.91	1.96717	0.0005624	yes	chr9:2678232-2678776:+	gi|147800915|emb|CAN68924.1|	hypothetical protein VITISV_044245 [Vitis vinifera]	.	.	.	.	.
VIT_206s0004g01000	200.337	51.2376	3.90996	1.96715	4.58355e-06	yes	chr6:1097470-1098243:+	gi|225435672|ref|XP_002285684.1|	PREDICTED: dirigent protein 22 [Vitis vinifera]	.	GO:0048046|apoplast;	.	.	.
VIT_212s0059g00310	97.5748	25.1614	3.87795	1.95529	2.54135e-06	yes	chr12:5170138-5170617:-	gi|147782040|emb|CAN69749.1|	hypothetical protein VITISV_027019 [Vitis vinifera]	.	.	.	.	.
VIT_212s0059g00370	146.288	37.9668	3.85304	1.946	1.25291e-08	yes	chr12:5208673-5209330:-	gi|147782040|emb|CAN69749.1|	hypothetical protein VITISV_027019 [Vitis vinifera]	.	.	.	.	.
VIT_204s0008g03530	208.272	54.2792	3.83704	1.93999	1.27347e-06	yes	chr4:2889242-2892283:-	gi|359476356|ref|XP_003631824.1|	PREDICTED: ankyrin repeat-containing protein At5g02620-like [Vitis vinifera]	.	GO:0016021|integral component of membrane;GO:0005886|plasma membrane;	.	.	.
VIT_205s0094g00160	189.38	49.6428	3.81485	1.93163	1.93456e-10	yes	chr5:23517734-23518235:+	gi|147795803|emb|CAN69783.1|	hypothetical protein VITISV_012616 [Vitis vinifera]	.	.	.	.	.
VIT_211s0016g02070	102.175	26.9006	3.79826	1.92534	2.48048e-06	yes	chr11:1657818-1661101:-	gi|731406499|ref|XP_002279486.2|	PREDICTED: putative transcription factor bHLH041 [Vitis vinifera]	GO:0006355|regulation of transcription, DNA-templated;GO:0010200|response to chitin;GO:0006351|transcription, DNA-templated;	GO:0005634|nucleus;	GO:0003677|DNA binding;GO:0003700|transcription factor activity, sequence-specific DNA binding;	.	.
VIT_210s0116g00960	226.414	59.9711	3.77538	1.91662	1.74265e-11	yes	chr10:463571-466907:+	gi|731404249|ref|XP_010655371.1|	PREDICTED: lysine-specific demethylase JMJ25-like [Vitis vinifera]	GO:0033169|histone H3-K9 demethylation;GO:0060969|negative regulation of gene silencing;GO:0006355|regulation of transcription, DNA-templated;GO:0006351|transcription, DNA-templated;	GO:0005634|nucleus;	GO:0051213|dioxygenase activity;GO:0032454|histone demethylase activity (H3-K9 specific);GO:0046872|metal ion binding;	.	.
VIT_218s0122g00590	53.7419	14.2684	3.76649	1.91322	0.000661827	yes	chr18:474843-476501:-	gi|297745610|emb|CBI40775.3|	unnamed protein product [Vitis vinifera]	GO:0006325|chromatin organization;GO:0009908|flower development;GO:0045087|innate immune response;GO:0010150|leaf senescence;GO:0045824|negative regulation of innate immune response;GO:0009640|photomorphogenesis;GO:0006355|regulation of transcription, DNA-templated;GO:0006351|transcription, DNA-templated;GO:0010228|vegetative to reproductive phase transition of meristem;	GO:0005634|nucleus;	GO:0003680|AT DNA binding;GO:0003690|double-stranded DNA binding;GO:0042393|histone binding;GO:0043621|protein self-association;	.	.
VIT_218s0166g00250	1196.99	319.267	3.74918	1.90658	4.8476e-31	yes	chr18:14230226-14231594:+	gi|147857446|emb|CAN78649.1|	hypothetical protein VITISV_036363 [Vitis vinifera]	.	.	.	.	.
VIT_205s0049g00780	69.579	19.1358	3.63606	1.86238	0.000267442	yes	chr5:7797142-7797955:-	gi|296083637|emb|CBI23626.3|	unnamed protein product [Vitis vinifera]	.	.	.	.	.
VIT_200s0181g00010	1004.13	276.273	3.63456	1.86178	5.58409e-36	yes	chrUn:7629086-7632532:-	gi|310877798|gb|ADP37130.1|	putative hexose transporter [Vitis vinifera]	GO:0008643|carbohydrate transport;	GO:0016021|integral component of membrane;	GO:0022891|substrate-specific transmembrane transporter activity;GO:0015293|symporter activity;	.	.
VIT_213s0156g00590	87.3673	24.061	3.63108	1.8604	7.35013e-05	yes	chr13:24256539-24259251:-	gi|731415573|ref|XP_002269019.3|	PREDICTED: G-type lectin S-receptor-like serine/threonine-protein kinase RLK1 [Vitis vinifera]	.	GO:0016021|integral component of membrane;GO:0005886|plasma membrane;	GO:0005524|ATP binding;GO:0005516|calmodulin binding;GO:0030246|carbohydrate binding;GO:0004674|protein serine/threonine kinase activity;	.	.
VIT_216s0039g01130	727.396	200.846	3.62166	1.85665	2.8465e-24	yes	chr16:619675-622725:+	gi|225454653|ref|XP_002268181.1|	PREDICTED: phenylalanine ammonia-lyase [Vitis vinifera]	GO:0009800|cinnamic acid biosynthetic process;GO:0006559|L-phenylalanine catabolic process;	GO:0005737|cytoplasm;	GO:0045548|phenylalanine ammonia-lyase activity;	.	.
VIT_217s0000g06360	1143.13	319.717	3.57546	1.83813	1.57146e-28	yes	chr17:6888279-6889930:-	gi|297733962|emb|CBI15209.3|	unnamed protein product [Vitis vinifera]	GO:0009664|plant-type cell wall organization;	GO:0005618|cell wall;GO:0005576|extracellular region;GO:0016020|membrane;	.	.	.
VIT_205s0062g00310	101.947	28.5946	3.56527	1.83401	2.1117e-05	yes	chr5:18459916-18461598:+	gi|359478015|ref|XP_002267330.2|	PREDICTED: crocetin glucosyltransferase, chloroplastic-like [Vitis vinifera]	.	GO:0009507|chloroplast;	GO:0016758|transferase activity, transferring hexosyl groups;	.	.
VIT_206s0004g01015	313.534	88.5657	3.54013	1.8238	9.26359e-11	yes	chr6:1110833-1111806:+	gi|225435668|ref|XP_002285682.1|	PREDICTED: dirigent protein 22-like [Vitis vinifera]	.	GO:0048046|apoplast;	.	.	.
VIT_208s0058g00970	616.904	175.021	3.52475	1.81752	1.28748e-10	yes	chr8:10330049-10339262:+	gi|731398724|ref|XP_010653358.1|	PREDICTED: cationic peroxidase 1-like [Vitis vinifera]	GO:0042744|hydrogen peroxide catabolic process;GO:0006979|response to oxidative stress;	GO:0005576|extracellular region;	GO:0020037|heme binding;GO:0046872|metal ion binding;GO:0004601|peroxidase activity;	.	.
VIT_216s0100g00770	771.913	220.146	3.50637	1.80998	9.17117e-12	yes	chr16:16268744-16270610:+	gi|225455396|ref|XP_002278385.1|	PREDICTED: stilbene synthase 3 [Vitis vinifera]	GO:0009058|biosynthetic process;GO:0006952|defense response;	GO:0005737|cytoplasm;	GO:0050350|trihydroxystilbene synthase activity;	.	.
VIT_200s0480g00040	2383.87	687.117	3.46939	1.79468	2.69969e-07	yes	chrUn:30168378-30169815:-	gi|731440503|ref|XP_010647098.1|	PREDICTED: LOW QUALITY PROTEIN: polyphenol oxidase, chloroplastic-like [Vitis vinifera]	GO:0046148|pigment biosynthetic process;	GO:0009543|chloroplast thylakoid lumen;	GO:0004097|catechol oxidase activity;GO:0046872|metal ion binding;	.	.
VIT_212s0059g01720	161.091	46.5722	3.45895	1.79033	2.61751e-08	yes	chr12:6608981-6609848:-	gi|147842263|emb|CAN73940.1|	hypothetical protein VITISV_031602 [Vitis vinifera]	.	.	.	.	.
VIT_210s0042g00700	134.278	39.1701	3.42808	1.7774	3.98681e-07	yes	chr10:13872806-13876415:-	gi|359484066|ref|XP_002271307.2|	PREDICTED: probable leucine-rich repeat receptor-like protein kinase At1g35710 isoform X1 [Vitis vinifera]	.	GO:0016021|integral component of membrane;GO:0016020|membrane;GO:0005886|plasma membrane;GO:0009506|plasmodesma;	GO:0005524|ATP binding;GO:0004674|protein serine/threonine kinase activity;	.	.
VIT_218s0001g01240	3.47442	1.01389	3.42682	1.77687	0.855212	yes	chr18:1825416-1828541:+	gi|302141741|emb|CBI18944.3|	unnamed protein product [Vitis vinifera]	.	.	.	.	.
VIT_216s0039g01300	259.625	75.9913	3.41651	1.77252	4.33434e-12	yes	chr16:706775-712536:+	gi|359489856|ref|XP_003633987.1|	PREDICTED: phenylalanine ammonia-lyase-like [Vitis vinifera]	GO:0009800|cinnamic acid biosynthetic process;GO:0006559|L-phenylalanine catabolic process;	GO:0005737|cytoplasm;	GO:0045548|phenylalanine ammonia-lyase activity;	.	.
VIT_203s0088g00710	1215.52	357.09	3.40397	1.76722	6.22423e-27	yes	chr3:8916223-8916893:-	gi|225429131|ref|XP_002274275.1|	PREDICTED: basic form of pathogenesis-related protein 1 [Vitis vinifera]	GO:0006952|defense response;GO:0009607|response to biotic stimulus;	GO:0005576|extracellular region;	.	.	.
VIT_205s0077g01690	140.695	41.7337	3.37126	1.75329	2.68231e-07	yes	chr5:1307161-1308575:+	gi|359477159|ref|XP_002273815.2|	PREDICTED: pathogenesis-related protein STH-2 [Vitis vinifera]	GO:0006952|defense response;GO:0009607|response to biotic stimulus;	.	.	.	.
VIT_215s0048g01365	294.917	89.1466	3.30823	1.72606	1.31603e-09	yes	chr15:15505343-15506911:-	gi|731421334|ref|XP_002272186.3|	PREDICTED: probable carboxylesterase 8, partial [Vitis vinifera]	.	.	GO:0052689|carboxylic ester hydrolase activity;	.	.
VIT_208s0040g01710	1711.5	519.087	3.29713	1.72121	1.06475e-15	yes	chr8:12827409-12830628:-	gi|225440011|ref|XP_002281799.1|	PREDICTED: phenylalanine ammonia-lyase [Vitis vinifera]	GO:0009800|cinnamic acid biosynthetic process;GO:0006559|L-phenylalanine catabolic process;	GO:0005737|cytoplasm;	GO:0045548|phenylalanine ammonia-lyase activity;	.	.
VIT_218s0166g00260	213.93	65.1848	3.2819	1.71453	6.33743e-08	yes	chr18:14233862-14235133:+	gi|147857446|emb|CAN78649.1|	hypothetical protein VITISV_036363 [Vitis vinifera]	.	.	.	.	.
VIT_208s0058g00860	113.808	34.7519	3.27486	1.71143	5.78815e-06	yes	chr8:10136616-10137851:+	gi|225439606|ref|XP_002266795.1|	PREDICTED: protein LURP-one-related 10 [Vitis vinifera]	.	GO:0009507|chloroplast;	.	.	.
VIT_211s0016g01970	148.239	45.6449	3.24765	1.6994	2.64788e-07	yes	chr11:1596497-1600107:-	gi|225444875|ref|XP_002279373.1|	PREDICTED: uncharacterized protein LOC100256072 [Vitis vinifera]	.	.	.	.	.
VIT_218s0001g02760	85.6537	26.4514	3.23816	1.69517	9.27314e-05	yes	chr18:2910928-2914749:+	gi|302141816|emb|CBI19019.3|	unnamed protein product [Vitis vinifera]	GO:0006952|defense response;	.	GO:0016788|hydrolase activity, acting on ester bonds;GO:0019863|IgE binding;	.	.
VIT_215s0046g00440	153.193	47.3678	3.23412	1.69337	1.77443e-07	yes	chr15:17407010-17409649:-	gi|225470906|ref|XP_002263546.1|	PREDICTED: phosphatidylinositol 4-kinase gamma 4-like [Vitis vinifera]	GO:0046854|phosphatidylinositol phosphorylation;GO:0046777|protein autophosphorylation;GO:0009651|response to salt stress;	GO:0005829|cytosol;GO:0016020|membrane;	GO:0004430|1-phosphatidylinositol 4-kinase activity;GO:0005524|ATP binding;GO:0004674|protein serine/threonine kinase activity;	.	.
VIT_201s0150g00120	163.112	50.5123	3.22915	1.69116	8.53951e-08	yes	chr1:22567587-22570553:+	gi|225425266|ref|XP_002267814.1|	PREDICTED: ethylene-responsive transcription factor ERF113 [Vitis vinifera]	GO:0050832|defense response to fungus;GO:0009873|ethylene-activated signaling pathway;GO:0006351|transcription, DNA-templated;	GO:0005634|nucleus;	GO:0003677|DNA binding;GO:0003700|transcription factor activity, sequence-specific DNA binding;	.	.
VIT_209s0002g05810	125.342	39.1124	3.20466	1.68017	0.000219178	yes	chr9:5612109-5616755:+	gi|225442807|ref|XP_002285279.1|	PREDICTED: boron transporter 4 [Vitis vinifera]	GO:0098656|anion transmembrane transport;GO:0035445|borate transmembrane transport;GO:0046713|borate transport;GO:0080029|cellular response to boron-containing substance levels;GO:0051453|regulation of intracellular pH;	GO:0005887|integral component of plasma membrane;GO:0005886|plasma membrane;	GO:0080139|borate efflux transmembrane transporter activity;GO:0005452|inorganic anion exchanger activity;	.	.
VIT_217s0000g08720	124.029	38.7786	3.19838	1.67734	3.17311e-06	yes	chr17:10010669-10014917:+	gi|731425135|ref|XP_010663147.1|	PREDICTED: cysteine-rich receptor-like protein kinase 1 [Vitis vinifera]	.	GO:0016021|integral component of membrane;	GO:0005524|ATP binding;GO:0004674|protein serine/threonine kinase activity;	.	.
VIT_219s0014g01370	390.466	122.448	3.18883	1.67303	2.8031e-15	yes	chr19:1451162-1452750:+	gi|731431973|ref|XP_010644121.1|	PREDICTED: epidermis-specific secreted glycoprotein EP1-like [Vitis vinifera]	GO:0006833|water transport;	GO:0005576|extracellular region;	GO:0030246|carbohydrate binding;	.	.
VIT_213s0047g00940	80.2289	25.1903	3.18491	1.67125	0.000156385	yes	chr13:17662275-17672031:+	gi|359487096|ref|XP_003633516.1|	PREDICTED: cinnamoyl-CoA reductase 1 isoform X1 [Vitis vinifera]	GO:0009555|pollen development;GO:0010584|pollen exine formation;GO:0048316|seed development;GO:0080110|sporopollenin biosynthetic process;	GO:0005783|endoplasmic reticulum;GO:0005634|nucleus;	GO:0050662|coenzyme binding;GO:0016491|oxidoreductase activity;	.	.
VIT_206s0004g01040	170.721	53.6568	3.18171	1.6698	0.000183358	yes	chr6:1149407-1150411:+	gi|225435658|ref|XP_002285675.1|	PREDICTED: dirigent protein 22-like [Vitis vinifera]	.	GO:0048046|apoplast;	.	.	.
VIT_205s0049g00840	113.035	36.141	3.1276	1.64506	2.57419e-05	yes	chr5:7852318-7853334:-	gi|359477734|ref|XP_002285082.2|	PREDICTED: early nodulin-75-like [Vitis vinifera]	.	.	.	.	.
VIT_208s0007g04570	168.201	53.8589	3.123	1.64293	1.83836e-05	yes	chr8:18480737-18487941:-	gi|225441116|ref|XP_002265257.1|	PREDICTED: UDP-glycosyltransferase 73D1 [Vitis vinifera]	GO:0009813|flavonoid biosynthetic process;GO:0052696|flavonoid glucuronidation;	GO:0043231|intracellular membrane-bounded organelle;	GO:0080043|quercetin 3-O-glucosyltransferase activity;GO:0080044|quercetin 7-O-glucosyltransferase activity;	.	.
VIT_208s0105g00420	117.24	37.6493	3.11399	1.63877	6.36868e-05	yes	chr8:7688235-7690526:-	gi|225439414|ref|XP_002263907.1|	PREDICTED: uncharacterized protein LOC100247091 isoform X2 [Vitis vinifera]	.	.	.	.	.
VIT_218s0001g00840	187.01	60.0577	3.11383	1.63869	2.36506e-08	yes	chr18:1575161-1576208:-	gi|731427836|ref|XP_010664129.1|	PREDICTED: uncharacterized protein At1g76070 [Vitis vinifera]	.	GO:0005886|plasma membrane;	.	.	.
VIT_218s0001g06090	665.012	213.898	3.10901	1.63645	1.07458e-14	yes	chr18:4613633-4615316:-	gi|225459253|ref|XP_002285771.1|	PREDICTED: 7-deoxyloganetin glucosyltransferase [Vitis vinifera]	GO:1900994|(-)-secologanin biosynthetic process;	.	GO:0035251|UDP-glucosyltransferase activity;	.	.
VIT_214s0108g00930	103.302	33.3177	3.10052	1.63251	3.11296e-05	yes	chr14:29573931-29577036:+	gi|225452841|ref|XP_002278445.1|	PREDICTED: uncharacterized protein LOC100266209 [Vitis vinifera]	.	.	.	.	.
VIT_209s0002g05590	222.32	71.7463	3.09871	1.63167	4.85033e-05	yes	chr9:5316144-5323519:-	gi|731402575|ref|XP_010654715.1|	PREDICTED: pleiotropic drug resistance protein 1-like [Vitis vinifera]	GO:0006810|transport;	GO:0016021|integral component of membrane;	GO:0005524|ATP binding;GO:0016887|ATPase activity;	.	.
VIT_203s0017g02000	139.233	45.414	3.06585	1.61629	0.00024628	yes	chr3:18523042-18524661:+	gi|731384644|ref|XP_010648211.1|	PREDICTED: anthocyanidin 3-O-glucosyltransferase 6 [Vitis vinifera]	.	.	GO:0016758|transferase activity, transferring hexosyl groups;	.	.
VIT_214s0006g00300	112.378	37.4598	2.99997	1.58495	1.87766e-05	yes	chr14:13579029-13580539:-	gi|359488225|ref|XP_002263589.2|	PREDICTED: nudix hydrolase 18, mitochondrial [Vitis vinifera]	.	GO:0005739|mitochondrion;	GO:0016787|hydrolase activity;GO:0046872|metal ion binding;	.	.
VIT_208s0007g01560	2597.93	867.986	2.99306	1.58162	1.05503e-13	yes	chr8:15667449-15669623:-	gi|225440562|ref|XP_002276542.1|	PREDICTED: uncharacterized protein LOC100246012 [Vitis vinifera]	.	.	.	.	.
VIT_206s0004g01030	126.869	42.8053	2.96387	1.56748	3.80887e-05	yes	chr6:1139834-1142936:+	gi|225435660|ref|XP_002285676.1|	PREDICTED: dirigent protein 22 [Vitis vinifera]	.	GO:0048046|apoplast;	.	.	.
VIT_216s0013g00890	192.118	64.8836	2.96097	1.56607	0.0018702	yes	chr16:6600848-6601955:-	gi|731422793|ref|XP_002279585.2|	PREDICTED: ethylene-responsive transcription factor 2-like [Vitis vinifera]	GO:0006952|defense response;GO:0009873|ethylene-activated signaling pathway;GO:0006351|transcription, DNA-templated;	GO:0005634|nucleus;	GO:0003677|DNA binding;GO:0003700|transcription factor activity, sequence-specific DNA binding;	.	.
VIT_204s0008g05970	141.747	48.1219	2.94559	1.55856	2.7644e-06	yes	chr4:5662347-5663800:-	gi|225430388|ref|XP_002285361.1|	PREDICTED: uncharacterized protein LOC100262872 [Vitis vinifera]	.	.	.	.	.
VIT_217s0000g07420	143.987	49.0492	2.93557	1.55364	2.22109e-06	yes	chr17:8367063-8369688:+	gi|731425400|ref|XP_002283967.2|	PREDICTED: lipase-like PAD4 [Vitis vinifera]	GO:0010618|aerenchyma formation;GO:0071327|cellular response to trehalose stimulus;GO:0009816|defense response to bacterium, incompatible interaction;GO:0002213|defense response to insect;GO:0009873|ethylene-activated signaling pathway;GO:0010150|leaf senescence;GO:0016042|lipid catabolic process;GO:0006629|lipid metabolic process;GO:0031348|negative regulation of defense response;GO:0010105|nega…	GO:0098588|bounding membrane of organelle;GO:0005737|cytoplasm;GO:0005634|nucleus;	GO:0016298|lipase activity;GO:0016740|transferase activity;	.	.
VIT_219s0014g04450	2.97442	1.01389	2.93367	1.55271	0.855212	yes	chr19:4723091-4725550:-	gi|302143149|emb|CBI20444.3|	unnamed protein product [Vitis vinifera]	GO:0048544|recognition of pollen;	.	GO:0005524|ATP binding;GO:0005516|calmodulin binding;GO:0030246|carbohydrate binding;GO:0004674|protein serine/threonine kinase activity;	.	.
VIT_209s0002g06570	1.48721	0.506944	2.93367	1.55271	0.995996	yes	chr9:6491598-6496034:-	gi|731402728|ref|XP_010654777.1|	PREDICTED: rhomboid-like protease 3 [Vitis vinifera]	GO:0060352|cell adhesion molecule production;GO:0030260|entry into host cell;	GO:0016021|integral component of membrane;	GO:0004252|serine-type endopeptidase activity;	.	.
VIT_210s0003g05122	1.48721	0.506944	2.93367	1.55271	0.995996	yes	chr10:9211190-9212137:+	gi|359483706|ref|XP_002264787.2|	PREDICTED: wall-associated receptor kinase 2-like [Vitis vinifera]	GO:0009992|cellular water homeostasis;GO:0009755|hormone-mediated signaling pathway;GO:0009311|oligosaccharide metabolic process;GO:0046777|protein autophosphorylation;GO:0009751|response to salicylic acid;GO:0007178|transmembrane receptor protein serine/threonine kinase signaling pathway;GO:0009826|unidimensional cell growth;	GO:0005623|cell;GO:0016021|integral component of membrane;GO:0009506|plasmodesma;	GO:0005524|ATP binding;GO:0005509|calcium ion binding;GO:0001653|peptide receptor activity;GO:0030247|polysaccharide binding;GO:0004675|transmembrane receptor protein serine/threonine kinase activity;GO:0031625|ubiquitin protein ligase binding;	.	.
VIT_218s0089g00305	1.48721	0.506944	2.93367	1.55271	0.995996	yes	chr18:28036802-28045466:-	gi|296090094|emb|CBI39913.3|	unnamed protein product [Vitis vinifera]	GO:0042026|protein refolding;	GO:0005739|mitochondrion;	GO:0005524|ATP binding;	.	.
VIT_202s0033g00160	1.48721	0.506944	2.93367	1.55271	0.995996	yes	chr2:13744082-13747537:+	gi|296088388|emb|CBI37379.3|	unnamed protein product [Vitis vinifera]	GO:0009873|ethylene-activated signaling pathway;GO:1900056|negative regulation of leaf senescence;GO:0009626|plant-type hypersensitive response;GO:1900150|regulation of defense response to fungus;GO:0009723|response to ethylene;GO:0009751|response to salicylic acid;	GO:0005789|endoplasmic reticulum membrane;GO:0010008|endosome membrane;GO:0016021|integral component of membrane;GO:0005886|plasma membrane;	GO:0070273|phosphatidylinositol-4-phosphate binding;	.	.
VIT_219s0090g00800	1.48721	0.506944	2.93367	1.55271	0.995996	yes	chr19:6842061-6843222:+	gi|225460919|ref|XP_002277715.1|	PREDICTED: probable F-box protein At4g22030 [Vitis vinifera]	.	.	.	.	.
VIT_202s0025g02100	1.48721	0.506944	2.93367	1.55271	0.995996	yes	chr2:1876560-1878490:-	gi|297742393|emb|CBI34542.3|	unnamed protein product [Vitis vinifera]	.	.	.	.	.
VIT_204s0023g02240	1.48721	0.506944	2.93367	1.55271	0.995996	yes	chr4:18735725-18737375:-	gi|225430680|ref|XP_002263018.1|	PREDICTED: salicylate carboxymethyltransferase isoform X1 [Vitis vinifera]	.	.	GO:0046872|metal ion binding;GO:0008168|methyltransferase activity;	.	.
VIT_214s0066g00190	1.48721	0.506944	2.93367	1.55271	0.995996	yes	chr14:26755619-26756087:+	gi|359480435|ref|XP_002263685.2|	PREDICTED: uncharacterized protein LOC100251177 [Vitis vinifera]	.	.	.	.	.
VIT_202s0012g00470	1.48721	0.506944	2.93367	1.55271	0.995996	yes	chr2:6285884-6286727:+	gi|731381228|ref|XP_010664067.1|	PREDICTED: protein N-lysine methyltransferase METTL21A-like isoform X1 [Vitis vinifera]	.	.	.	.	.
VIT_209s0054g00350	1.48721	0.506944	2.93367	1.55271	0.995996	yes	chr9:20833086-20835019:-	gi|91984035|ref|YP_567121.1|	Ycf2 (chloroplast) [Vitis vinifera]	.	GO:0009570|chloroplast stroma;	GO:0005524|ATP binding;	.	.
VIT_215s0046g01210	1.48721	0.506944	2.93367	1.55271	0.995996	yes	chr15:18226980-18228562:-	gi|731421849|ref|XP_010661895.1|	PREDICTED: hydroquinone glucosyltransferase-like [Vitis vinifera]	.	.	GO:0050505|hydroquinone glucosyltransferase activity;	.	.
VIT_217s0000g07090	1.48721	0.506944	2.93367	1.55271	0.995996	yes	chr17:7810865-7824399:-	gi|359491655|ref|XP_002281171.2|	PREDICTED: UDP-glycosyltransferase 83A1-like [Vitis vinifera]	.	.	GO:0016758|transferase activity, transferring hexosyl groups;	.	.
VIT_209s0002g05062	1.48721	0.506944	2.93367	1.55271	0.995996	yes	chr9:4717498-4717929:+	gi|147805347|emb|CAN74100.1|	hypothetical protein VITISV_028592 [Vitis vinifera]	GO:0006952|defense response;	.	GO:0043531|ADP binding;GO:0005524|ATP binding;	.	.
VIT_201s0026g01490	1.48721	0.506944	2.93367	1.55271	0.995996	yes	chr1:10547294-10551619:-	gi|225424885|ref|XP_002269340.1|	PREDICTED: protein NRT1/ PTR FAMILY 2.13 [Vitis vinifera]	GO:0080055|low-affinity nitrate transport;GO:0042128|nitrate assimilation;GO:0015706|nitrate transport;	GO:0016021|integral component of membrane;GO:0005886|plasma membrane;	GO:0080054|low-affinity nitrate transmembrane transporter activity;GO:0015293|symporter activity;	.	.
VIT_214s0006g01910	1.48721	0.506944	2.93367	1.55271	0.995996	yes	chr14:18569767-18570523:+	gi|731417602|ref|XP_010660362.1|	PREDICTED: uncharacterized protein LOC104881555 [Vitis vinifera]	.	.	.	.	.
VIT_214s0083g00760	1.48721	0.506944	2.93367	1.55271	0.995996	yes	chr14:22952398-22953336:-	gi|298204428|emb|CBI16908.3|	unnamed protein product [Vitis vinifera]	.	.	.	.	.
VIT_212s0059g01280	1.48721	0.506944	2.93367	1.55271	0.995996	yes	chr12:6203955-6214180:+	gi|225447129|ref|XP_002274603.1|	PREDICTED: nucleobase-ascorbate transporter 1 isoform X2 [Vitis vinifera]	GO:0055085|transmembrane transport;	GO:0016021|integral component of membrane;GO:0009506|plasmodesma;	GO:0005215|transporter activity;	.	.
VIT_217s0000g02110	1.48721	0.506944	2.93367	1.55271	0.995996	yes	chr17:1714388-1715151:+	gi|297734351|emb|CBI15598.3|	unnamed protein product [Vitis vinifera]	.	.	.	.	.
VIT_218s0001g10810	348.762	119.756	2.91226	1.54214	9.51944e-07	yes	chr18:9083105-9084413:+	gi|731429240|ref|XP_002284585.2|	PREDICTED: probable carboxylesterase 2 [Vitis vinifera]	.	.	GO:0052689|carboxylic ester hydrolase activity;	.	.
VIT_206s0004g01020	273.622	93.9563	2.91223	1.54213	2.34073e-05	yes	chr6:1125325-1138513:+	gi|225435662|ref|XP_002285677.1|	PREDICTED: dirigent protein 7 [Vitis vinifera]	.	GO:0048046|apoplast;	.	.	.
VIT_216s0013g00070	108.83	37.431	2.90748	1.53977	3.8679e-05	yes	chr16:4762278-4762924:-	gi|731422707|ref|XP_003634029.2|	PREDICTED: probable non-specific lipid-transfer protein AKCS9 [Vitis vinifera]	.	.	.	.	.
VIT_204s0044g01130	344.878	118.669	2.90623	1.53915	2.20948e-11	yes	chr4:22475544-22477838:+	gi|731387811|ref|XP_010649384.1|	PREDICTED: alcohol dehydrogenase 1 [Vitis vinifera]	.	GO:0005737|cytoplasm;	GO:0004022|alcohol dehydrogenase (NAD) activity;GO:0008270|zinc ion binding;	.	.
VIT_201s0011g01350	141.515	49.6139	2.85232	1.51213	4.64415e-06	yes	chr1:1162556-1163307:-	gi|359473081|ref|XP_003631245.1|	PREDICTED: uncharacterized protein LOC100855161 [Vitis vinifera]	.	.	.	.	.
VIT_216s0039g01170	820.719	288.658	2.84323	1.50753	1.46789e-22	yes	chr16:649907-652554:+	gi|225454655|ref|XP_002268256.1|	PREDICTED: phenylalanine ammonia-lyase [Vitis vinifera]	GO:0009800|cinnamic acid biosynthetic process;GO:0006559|L-phenylalanine catabolic process;	GO:0005737|cytoplasm;	GO:0045548|phenylalanine ammonia-lyase activity;	.	.
VIT_205s0094g00360	2095.04	739.823	2.83181	1.50172	3.31478e-22	yes	chr5:23676027-23678910:-	gi|147852249|emb|CAN82242.1|	hypothetical protein VITISV_010460 [Vitis vinifera]	GO:0016998|cell wall macromolecule catabolic process;GO:0006032|chitin catabolic process;GO:0006952|defense response;GO:0000272|polysaccharide catabolic process;	.	GO:0008061|chitin binding;GO:0004568|chitinase activity;	.	.
VIT_218s0072g00260	2644.59	933.958	2.83159	1.50161	4.37011e-12	yes	chr18:19425019-19429476:-	gi|296081204|emb|CBI18230.3|	unnamed protein product [Vitis vinifera]	GO:0009873|ethylene-activated signaling pathway;GO:0045893|positive regulation of transcription, DNA-templated;GO:0048510|regulation of timing of transition from vegetative to reproductive phase;GO:0006351|transcription, DNA-templated;	GO:0005634|nucleus;	GO:0003677|DNA binding;GO:0003700|transcription factor activity, sequence-specific DNA binding;	.	.
VIT_216s0100g00750	528.805	188.593	2.80395	1.48746	6.9332e-09	yes	chr16:16238950-16240968:+	gi|225455398|ref|XP_002278483.1|	PREDICTED: stilbene synthase 2 [Vitis vinifera]	GO:0009058|biosynthetic process;GO:0006952|defense response;	GO:0005737|cytoplasm;	GO:0050350|trihydroxystilbene synthase activity;	.	.
VIT_211s0052g00240	691.536	247.582	2.79315	1.48189	6.39391e-09	yes	chr11:17410515-17415382:-	gi|297735457|emb|CBI17897.3|	unnamed protein product [Vitis vinifera]	GO:1902389|ceramide 1-phosphate transport;GO:0006687|glycosphingolipid metabolic process;GO:0044281|small molecule metabolic process;GO:0006665|sphingolipid metabolic process;	GO:0005829|cytosol;GO:0010008|endosome membrane;GO:0005794|Golgi apparatus;GO:0005640|nuclear outer membrane;GO:0005886|plasma membrane;	GO:1902387|ceramide 1-phosphate binding;GO:1902388|ceramide 1-phosphate transporter activity;GO:0051861|glycolipid binding;GO:0005543|phospholipid binding;GO:0005548|phospholipid transporter activity;	.	.
VIT_207s0031g01130	421.754	151.174	2.78985	1.48019	1.38978e-13	yes	chr7:17247705-17250988:+	gi|731397304|ref|XP_010652830.1|	PREDICTED: L-ascorbate oxidase-like [Vitis vinifera]	.	GO:0005576|extracellular region;	GO:0005507|copper ion binding;GO:0008447|L-ascorbate oxidase activity;	.	.
VIT_206s0061g01210	102.315	36.8086	2.77965	1.47491	0.000130776	yes	chr6:19000310-19004400:-	gi|731394138|ref|XP_002271043.2|	PREDICTED: GABA transporter 1 [Vitis vinifera]	GO:0015812|gamma-aminobutyric acid transport;	GO:0016021|integral component of membrane;GO:0005886|plasma membrane;	GO:0015185|gamma-aminobutyric acid transmembrane transporter activity;	.	.
VIT_216s0050g01890	71.2043	25.6684	2.77401	1.47197	0.00129306	yes	chr16:18833778-18834531:+	gi|147795697|emb|CAN67738.1|	hypothetical protein VITISV_022722 [Vitis vinifera]	.	.	.	.	.
VIT_216s0039g01110	485.471	175.062	2.77313	1.47152	6.33828e-10	yes	chr16:603763-610212:-	gi|371534665|gb|AEX32784.1|	phenylalanine ammonia-lyase [Vitis vinifera]	GO:0009800|cinnamic acid biosynthetic process;GO:0006559|L-phenylalanine catabolic process;	GO:0005737|cytoplasm;	GO:0045548|phenylalanine ammonia-lyase activity;	.	.
VIT_210s0003g02810	406.937	146.971	2.76883	1.46928	2.5199e-10	yes	chr10:4894434-4896549:+	gi|147791794|emb|CAN72742.1|	hypothetical protein VITISV_042733 [Vitis vinifera]	GO:0006351|transcription, DNA-templated;	GO:0005634|nucleus;	GO:0043565|sequence-specific DNA binding;GO:0003700|transcription factor activity, sequence-specific DNA binding;	.	.
VIT_206s0004g01010	421.657	152.699	2.76136	1.46538	2.20743e-06	yes	chr6:1101659-1102509:+	gi|225435670|ref|XP_002283399.1|	PREDICTED: dirigent protein 22 [Vitis vinifera]	.	GO:0048046|apoplast;	.	.	.
VIT_210s0042g00840	125.887	45.6449	2.75796	1.4636	2.52574e-05	yes	chr10:14216111-14217284:+	gi|225465662|ref|XP_002271371.1|	PREDICTED: stilbene synthase 2 [Vitis vinifera]	GO:0009058|biosynthetic process;GO:0006952|defense response;	GO:0005737|cytoplasm;	GO:0050350|trihydroxystilbene synthase activity;	.	.
VIT_219s0015g02630	8.13914	2.95508	2.75429	1.46168	0.635031	yes	chr19:12837510-12837996:-	gi|296090103|emb|CBI39922.3|	unnamed protein product [Vitis vinifera]	.	.	.	.	.
VIT_207s0031g01040	122.571	44.631	2.74633	1.4575	3.56759e-05	yes	chr7:17191409-17193934:+	gi|225438645|ref|XP_002281435.1|	PREDICTED: L-ascorbate oxidase [Vitis vinifera]	.	GO:0005576|extracellular region;	GO:0005507|copper ion binding;GO:0008447|L-ascorbate oxidase activity;	.	.
VIT_218s0001g02770	567.985	209.105	2.71627	1.44163	0.000119159	yes	chr18:2914955-2920663:+	gi|302141817|emb|CBI19020.3|	unnamed protein product [Vitis vinifera]	GO:0006952|defense response;	.	GO:0016788|hydrolase activity, acting on ester bonds;GO:0019863|IgE binding;	.	.
VIT_214s0068g02150	1296.33	479.336	2.70442	1.43532	1.83866e-27	yes	chr14:25739235-25743292:-	gi|147766682|emb|CAN60757.1|	hypothetical protein VITISV_041987 [Vitis vinifera]	.	GO:0005634|nucleus;	.	.	.
VIT_216s0039g01100	1932.24	714.78	2.70327	1.4347	1.35761e-13	yes	chr16:598409-601085:-	gi|225454649|ref|XP_002267953.1|	PREDICTED: phenylalanine ammonia-lyase [Vitis vinifera]	GO:0009800|cinnamic acid biosynthetic process;GO:0006559|L-phenylalanine catabolic process;	GO:0005737|cytoplasm;	GO:0045548|phenylalanine ammonia-lyase activity;	.	.
VIT_216s0039g01070	210.251	77.8747	2.69986	1.43288	1.17046e-07	yes	chr16:578381-580042:+	gi|359489845|ref|XP_002268774.2|	PREDICTED: probable glutathione S-transferase [Vitis vinifera]	GO:0009734|auxin-activated signaling pathway;	.	GO:0004364|glutathione transferase activity;	.	.
VIT_209s0054g00990	6.60538	2.44813	2.69813	1.43196	0.697599	yes	chr9:21856612-21857945:-	.	.	.	.	.	.	.
VIT_212s0028g00860	125.202	46.4568	2.69503	1.4303	0.000426285	yes	chr12:1387067-1390468:-	gi|225446795|ref|XP_002283251.1|	PREDICTED: transcription factor JUNGBRUNNEN 1 [Vitis vinifera]	GO:0009718|anthocyanin-containing compound biosynthetic process;GO:0010120|camalexin biosynthetic process;GO:0042538|hyperosmotic salinity response;GO:0010150|leaf senescence;GO:1900056|negative regulation of leaf senescence;GO:0006561|proline biosynthetic process;GO:0006351|transcription, DNA-templated;GO:0005992|trehalose biosynthetic process;	GO:0005634|nucleus;	GO:0003677|DNA binding;GO:0003700|transcription factor activity, sequence-specific DNA binding;	.	.
VIT_206s0004g00020	76.8715	28.5369	2.69376	1.42962	0.00154609	yes	chr6:95847-97501:-	gi|225435840|ref|XP_002283807.1|	PREDICTED: NAC domain-containing protein 68 [Vitis vinifera]	GO:0006355|regulation of transcription, DNA-templated;GO:0006351|transcription, DNA-templated;	GO:0005634|nucleus;	GO:0003677|DNA binding;	.	.
VIT_210s0003g05280	13.4949	5.04058	2.67725	1.42075	0.635332	yes	chr10:9773935-9775724:-	gi|297740871|emb|CBI31053.3|	unnamed protein product [Vitis vinifera]	.	.	.	.	.
VIT_216s0050g01300	297.963	111.485	2.67268	1.41829	0.000199135	yes	chr16:18165668-18166759:-	gi|225464609|ref|XP_002275480.1|	PREDICTED: uncharacterized protein LOC100242355 [Vitis vinifera]	.	.	.	.	.
VIT_209s0002g05490	127.647	47.9199	2.66376	1.41346	0.000390679	yes	chr9:5216536-5223507:-	gi|297743354|emb|CBI36221.3|	unnamed protein product [Vitis vinifera]	GO:0006810|transport;	GO:0016021|integral component of membrane;	GO:0005524|ATP binding;GO:0016887|ATPase activity;	.	.
VIT_200s1328g00020	159.54	60.0577	2.65645	1.4095	4.34249e-06	yes	chrUn:38524656-38525967:-	gi|225467412|ref|XP_002271337.1|	PREDICTED: phytosulfokines 3 [Vitis vinifera]	GO:0030154|cell differentiation;GO:0008283|cell proliferation;GO:0009887|organ morphogenesis;	GO:0031012|extracellular matrix;GO:0005576|extracellular region;GO:0005794|Golgi apparatus;	.	.	.
VIT_217s0000g04360	160.569	60.4492	2.65627	1.4094	4.54681e-06	yes	chr17:4566135-4569073:-	gi|359491414|ref|XP_003634276.1|	PREDICTED: wall-associated receptor kinase-like 8 [Vitis vinifera]	.	GO:0016021|integral component of membrane;	GO:0005524|ATP binding;GO:0005509|calcium ion binding;GO:0030247|polysaccharide binding;GO:0004674|protein serine/threonine kinase activity;	.	.
VIT_203s0063g00400	586.212	220.81	2.65483	1.40862	1.76058e-06	yes	chr3:3981014-3983570:+	gi|225428810|ref|XP_002285213.1|	PREDICTED: alpha-amylase [Vitis vinifera]	GO:0005975|carbohydrate metabolic process;	.	GO:0004556|alpha-amylase activity;GO:0005509|calcium ion binding;	.	.
VIT_205s0049g01550	2423.88	913.665	2.65292	1.40758	1.39744e-25	yes	chr5:8924356-8929768:+	gi|225433219|ref|XP_002285402.1|	PREDICTED: protein NRT1/ PTR FAMILY 5.2 [Vitis vinifera]	GO:0042742|defense response to bacterium;GO:0042938|dipeptide transport;GO:0042538|hyperosmotic salinity response;GO:0009737|response to abscisic acid;GO:0080052|response to histidine;GO:0009753|response to jasmonic acid;GO:0043201|response to leucine;GO:0080053|response to phenylalanine;GO:0009751|response to salicylic acid;GO:0009611|response to wounding;GO:0042939|tripeptide transport;	GO:0016021|integral component of membrane;	GO:0042936|dipeptide transporter activity;GO:0042937|tripeptide transporter activity;	.	.
VIT_202s0087g01010	424.698	160.155	2.65179	1.40697	7.26068e-12	yes	chr2:18746619-18751138:+	gi|296085449|emb|CBI29181.3|	unnamed protein product [Vitis vinifera]	GO:0009755|hormone-mediated signaling pathway;GO:0046777|protein autophosphorylation;GO:0007178|transmembrane receptor protein serine/threonine kinase signaling pathway;	GO:0016021|integral component of membrane;GO:0005886|plasma membrane;GO:0009506|plasmodesma;	GO:0005524|ATP binding;GO:0001653|peptide receptor activity;GO:0004675|transmembrane receptor protein serine/threonine kinase activity;GO:0031625|ubiquitin protein ligase binding;	.	.
VIT_211s0118g00160	151.405	57.1603	2.64878	1.40533	8.17644e-06	yes	chr11:5712680-5718243:-	gi|731407462|ref|XP_010656507.1|	PREDICTED: probable LRR receptor-like serine/threonine-protein kinase At4g36180 isoform X1 [Vitis vinifera]	GO:0009793|embryo development ending in seed dormancy;GO:0009553|embryo sac development;GO:0009755|hormone-mediated signaling pathway;GO:0090558|plant epidermis development;GO:0046777|protein autophosphorylation;GO:0007178|transmembrane receptor protein serine/threonine kinase signaling pathway;	GO:0016021|integral component of membrane;GO:0005886|plasma membrane;GO:0009506|plasmodesma;	GO:0005524|ATP binding;GO:0001653|peptide receptor activity;GO:0004675|transmembrane receptor protein serine/threonine kinase activity;GO:0031625|ubiquitin protein ligase binding;	.	.
VIT_214s0066g01150	1332.56	503.483	2.64668	1.40418	3.80962e-26	yes	chr14:27631284-27634554:-	gi|225452438|ref|XP_002274230.1|	PREDICTED: cinnamoyl-CoA reductase 1 [Vitis vinifera]	GO:0007623|circadian rhythm;GO:0009809|lignin biosynthetic process;GO:0009409|response to cold;	GO:0005829|cytosol;	GO:0016621|cinnamoyl-CoA reductase activity;GO:0050662|coenzyme binding;	.	.
VIT_218s0001g11130	803.089	304.521	2.63722	1.39902	4.66409e-17	yes	chr18:9443017-9444382:+	gi|731430235|ref|XP_002282303.2|	PREDICTED: uncharacterized protein LOC100243808 [Vitis vinifera]	.	.	.	.	.
VIT_208s0007g05580	171.103	64.9251	2.63539	1.39802	2.42092e-06	yes	chr8:19482490-19484194:-	gi|359482211|ref|XP_003632729.1|	PREDICTED: putative methyltransferase DDB_G0268948 [Vitis vinifera]	GO:0032259|methylation;	GO:0045335|phagocytic vesicle;	GO:0008757|S-adenosylmethionine-dependent methyltransferase activity;	.	.
VIT_217s0119g00120	134.87	51.279	2.63011	1.39513	2.37254e-05	yes	chr17:13472842-13473568:-	gi|225462634|ref|XP_002265965.1|	PREDICTED: miraculin [Vitis vinifera]	.	.	GO:0004866|endopeptidase inhibitor activity;	.	.
VIT_214s0066g01590	121.473	46.2096	2.62873	1.39437	6.3576e-05	yes	chr14:27959011-27964325:+	gi|296087695|emb|CBI34951.3|	unnamed protein product [Vitis vinifera]	.	.	.	.	.
VIT_216s0039g01120	316.682	120.667	2.62442	1.392	5.5869e-10	yes	chr16:613506-616296:-	gi|359489849|ref|XP_003633985.1|	PREDICTED: phenylalanine ammonia-lyase-like [Vitis vinifera]	GO:0009800|cinnamic acid biosynthetic process;GO:0006559|L-phenylalanine catabolic process;	GO:0005737|cytoplasm;	GO:0045548|phenylalanine ammonia-lyase activity;	.	.
VIT_218s0001g08810	570.575	217.797	2.61976	1.38943	2.24131e-08	yes	chr18:7309263-7310255:+	gi|359491947|ref|XP_003634344.1|	PREDICTED: uncharacterized protein LOC100267722 [Vitis vinifera]	.	.	.	.	.
VIT_203s0063g01960	104.271	39.8502	2.61657	1.38768	0.000212389	yes	chr3:5258932-5260806:-	gi|297741406|emb|CBI32537.3|	unnamed protein product [Vitis vinifera]	GO:0015671|oxygen transport;	GO:0005737|cytoplasm;GO:0016363|nuclear matrix;	GO:0020037|heme binding;GO:0005506|iron ion binding;GO:0019825|oxygen binding;	.	.
VIT_210s0003g01160	111.978	43.0525	2.60096	1.37904	0.000324157	yes	chr10:2530319-2534744:-	gi|225443819|ref|XP_002273834.1|	PREDICTED: transcription factor bHLH106-like [Vitis vinifera]	GO:0006355|regulation of transcription, DNA-templated;GO:0006351|transcription, DNA-templated;	GO:0005634|nucleus;	GO:0003677|DNA binding;GO:0003700|transcription factor activity, sequence-specific DNA binding;	.	.
VIT_200s0323g00070	338.181	130.126	2.59887	1.37789	2.27618e-07	yes	chrUn:23332325-23333231:+	gi|225426925|ref|XP_002264891.1|	PREDICTED: 21 kDa protein [Vitis vinifera]	.	.	GO:0004857|enzyme inhibitor activity;GO:0030599|pectinesterase activity;	.	.
VIT_208s0007g06060	12068.4	4660.84	2.58932	1.37258	7.48355e-07	yes	chr8:19876023-19877748:-	gi|526117942|ref|NP_001268153.1|	beta 1-3 glucanase precursor [Vitis vinifera]	GO:0005975|carbohydrate metabolic process;GO:0006952|defense response;GO:0009607|response to biotic stimulus;	.	GO:0042973|glucan endo-1,3-beta-D-glucosidase activity;	.	.
VIT_216s0098g00110	89.9565	34.7519	2.58853	1.37213	0.000713644	yes	chr16:20552239-20555845:-	gi|731440003|ref|XP_003635630.2|	PREDICTED: probable receptor-like protein kinase At5g39020 [Vitis vinifera]	GO:0006968|cellular defense response;GO:0006071|glycerol metabolic process;GO:0006629|lipid metabolic process;	GO:0016021|integral component of membrane;GO:0005886|plasma membrane;	GO:0005524|ATP binding;GO:0008889|glycerophosphodiester phosphodiesterase activity;GO:0004674|protein serine/threonine kinase activity;	.	.
VIT_206s0004g04010	284.398	110.5	2.57375	1.36387	2.20248e-05	yes	chr6:4995327-4997467:-	gi|359479007|ref|XP_002281519.2|	PREDICTED: exocyst complex component EXO70A1-like [Vitis vinifera]	GO:0006887|exocytosis;	GO:0005618|cell wall;GO:0005856|cytoskeleton;GO:0005829|cytosol;GO:0000145|exocyst;GO:0005576|extracellular region;GO:0009524|phragmoplast;GO:0005886|plasma membrane;	.	.	.
VIT_205s0077g01580	20252.6	7885.56	2.56831	1.36082	1.07976e-38	yes	chr5:1263801-1264645:+	gi|225431844|ref|XP_002274242.1|	PREDICTED: major allergen Pru av 1 [Vitis vinifera]	GO:0006952|defense response;GO:0009607|response to biotic stimulus;	.	.	.	.
VIT_207s0104g00850	80.5314	31.3765	2.56662	1.35987	0.00148715	yes	chr7:1998953-2001748:+	gi|731395207|ref|XP_002270886.3|	PREDICTED: receptor-like cytosolic serine/threonine-protein kinase RBK2 [Vitis vinifera]	GO:0009755|hormone-mediated signaling pathway;GO:0046777|protein autophosphorylation;GO:0007178|transmembrane receptor protein serine/threonine kinase signaling pathway;	GO:0005737|cytoplasm;GO:0005634|nucleus;GO:0005886|plasma membrane;GO:0009506|plasmodesma;	GO:0005524|ATP binding;GO:0051020|GTPase binding;GO:0001653|peptide receptor activity;GO:0004675|transmembrane receptor protein serine/threonine kinase activity;GO:0031625|ubiquitin protein ligase binding;	.	.
VIT_214s0108g01270	18.8394	7.37326	2.5551	1.35338	0.396067	yes	chr14:29909273-29915433:-	gi|225452911|ref|XP_002278818.1|	PREDICTED: probable serine/threonine-protein kinase At1g54610 [Vitis vinifera]	.	.	GO:0005524|ATP binding;GO:0004674|protein serine/threonine kinase activity;	.	.
VIT_219s0014g00830	447.85	176.089	2.54332	1.34671	5.30573e-12	yes	chr19:831667-864227:+	gi|731431870|ref|XP_010644091.1|	PREDICTED: probable LRR receptor-like serine/threonine-protein kinase At1g53440 [Vitis vinifera]	.	GO:0016021|integral component of membrane;GO:0005886|plasma membrane;	GO:0005524|ATP binding;GO:0004674|protein serine/threonine kinase activity;	.	.
VIT_205s0049g00730	90.8691	35.8524	2.53453	1.34172	0.00179778	yes	chr5:7762545-7763194:-	gi|731389971|ref|XP_010650183.1|	PREDICTED: putative uncharacterized protein FLJ22184 [Vitis vinifera]	.	.	.	.	.
VIT_201s0137g00330	6.12865	2.41927	2.53327	1.341	0.691241	yes	chr1:6869576-6871337:-	gi|731372760|ref|XP_002285397.3|	PREDICTED: vignain-like [Vitis vinifera]	.	GO:0005788|endoplasmic reticulum lumen;	GO:0008234|cysteine-type peptidase activity;	.	.
VIT_219s0015g01080	17.5135	6.92404	2.52938	1.33878	0.349609	yes	chr19:9157796-9158177:+	gi|296089973|emb|CBI39792.3|	unnamed protein product [Vitis vinifera]	.	.	.	.	.
VIT_210s0042g00310	6.03555	2.3904	2.52491	1.33623	0.803797	yes	chr10:13140027-13140438:-	gi|296089878|emb|CBI39697.3|	unnamed protein product [Vitis vinifera]	.	GO:0016021|integral component of membrane;GO:0009506|plasmodesma;GO:0005774|vacuolar membrane;	GO:0005524|ATP binding;GO:0042626|ATPase activity, coupled to transmembrane movement of substances;GO:0008559|xenobiotic-transporting ATPase activity;	.	.
VIT_216s0098g00120	89.0857	35.3166	2.52249	1.33485	0.000990602	yes	chr16:20556656-20560053:+	gi|731424761|ref|XP_010662998.1|	PREDICTED: glycerophosphodiester phosphodiesterase protein kinase domain-containing GDPDL2-like [Vitis vinifera]	GO:0006968|cellular defense response;GO:0006071|glycerol metabolic process;GO:0006629|lipid metabolic process;	GO:0016021|integral component of membrane;GO:0005886|plasma membrane;	GO:0005524|ATP binding;GO:0008889|glycerophosphodiester phosphodiesterase activity;GO:0004674|protein serine/threonine kinase activity;	.	.
VIT_203s0063g01970	335.155	134.14	2.49854	1.32109	2.51847e-06	yes	chr3:5261305-5263828:-	gi|297741407|emb|CBI32538.3|	unnamed protein product [Vitis vinifera]	GO:0015671|oxygen transport;	.	GO:0020037|heme binding;GO:0005506|iron ion binding;GO:0019825|oxygen binding;	.	.
VIT_206s0009g03690	6.03555	2.41927	2.49478	1.31891	0.699135	yes	chr6:16933003-16934058:-	gi|296083830|emb|CBI24218.3|	unnamed protein product [Vitis vinifera]	.	.	.	.	.
VIT_215s0048g00740	295.607	118.623	2.49198	1.31729	7.76466e-09	yes	chr15:14895054-14896036:+	gi|296089165|emb|CBI38868.3|	unnamed protein product [Vitis vinifera]	.	.	.	.	.
VIT_210s0003g05430	308.65	124.447	2.48017	1.31044	4.71326e-09	yes	chr10:10064687-10074180:-	gi|147825300|emb|CAN62277.1|	hypothetical protein VITISV_011134 [Vitis vinifera]	GO:0006979|response to oxidative stress;	GO:0031225|anchored component of membrane;GO:0048046|apoplast;GO:0005829|cytosol;GO:0005739|mitochondrion;GO:0009505|plant-type cell wall;GO:0005886|plasma membrane;GO:0009506|plasmodesma;GO:0005773|vacuole;	GO:0050660|flavin adenine dinucleotide binding;GO:0008762|UDP-N-acetylmuramate dehydrogenase activity;	.	.
VIT_209s0002g03550	78.8644	31.8257	2.47801	1.30918	0.00229249	yes	chr9:3228546-3242582:+	gi|731403078|ref|XP_010654903.1|	PREDICTED: LOW QUALITY PROTEIN: ABC transporter G family member 29-like [Vitis vinifera]	GO:0006855|drug transmembrane transport;	GO:0009507|chloroplast;GO:0016021|integral component of membrane;GO:0016020|membrane;GO:0005886|plasma membrane;	GO:0005524|ATP binding;GO:0016887|ATPase activity;	.	.
VIT_203s0017g02110	608.773	246.071	2.47398	1.30683	2.76755e-13	yes	chr3:18787664-18790266:+	gi|731384654|ref|XP_010648215.1|	PREDICTED: anthocyanidin 3-O-glucosyltransferase 6-like [Vitis vinifera]	.	.	GO:0016758|transferase activity, transferring hexosyl groups;	.	.
VIT_215s0046g01570	509.144	206.419	2.46656	1.3025	3.42703e-06	yes	chr15:18501959-18503421:+	gi|225454408|ref|XP_002279661.1|	PREDICTED: acidic endochitinase [Vitis vinifera]	GO:0006032|chitin catabolic process;GO:0000272|polysaccharide catabolic process;	GO:0005618|cell wall;GO:0005576|extracellular region;	GO:0004568|chitinase activity;	.	.
VIT_202s0087g00330	165.412	67.0683	2.46632	1.30236	1.20133e-05	yes	chr2:17600910-17602444:-	gi|225427673|ref|XP_002271072.1|	PREDICTED: uncharacterized protein LOC100252842 [Vitis vinifera]	GO:0000271|polysaccharide biosynthetic process;	.	GO:0016757|transferase activity, transferring glycosyl groups;	.	.
VIT_204s0044g00660	200.49	81.3241	2.46532	1.30178	0.000146152	yes	chr4:21608341-21610681:-	gi|731388044|ref|XP_002276322.2|	PREDICTED: G-type lectin S-receptor-like serine/threonine-protein kinase RLK1 [Vitis vinifera]	.	GO:0016021|integral component of membrane;GO:0005886|plasma membrane;	GO:0005524|ATP binding;GO:0005516|calmodulin binding;GO:0030246|carbohydrate binding;GO:0004674|protein serine/threonine kinase activity;	.	.
VIT_204s0008g03630	2.49769	1.01389	2.46348	1.3007	0.854724	yes	chr4:2986074-2987248:+	gi|225429983|ref|XP_002281453.1|	PREDICTED: U-box domain-containing protein 25 [Vitis vinifera]	.	.	.	.	.
VIT_212s0035g01770	19.3202	7.85134	2.46075	1.2991	0.344835	yes	chr12:21902304-21909960:+	gi|255573870|ref|XP_002527854.1|	DNA (cytosine-5)-methyltransferase, putative [Ricinus communis]	GO:0010424|DNA methylation on cytosine within a CG sequence;GO:0016458|gene silencing;GO:0010216|maintenance of DNA methylation;	GO:0005634|nucleus;	GO:0003682|chromatin binding;GO:0003886|DNA (cytosine-5-)-methyltransferase activity;GO:0003677|DNA binding;	.	.
VIT_209s0002g06400	239.276	97.5626	2.45253	1.29427	2.61923e-07	yes	chr9:6317982-6318298:+	gi|731402702|ref|XP_010654766.1|	PREDICTED: uncharacterized protein LOC104880259 [Vitis vinifera]	.	.	.	.	.
VIT_206s0061g00590	396.092	161.515	2.45235	1.29416	1.0418e-10	yes	chr6:18099977-18101934:+	gi|731394259|ref|XP_010651774.1|	PREDICTED: uncharacterized protein LOC100244770 [Vitis vinifera]	.	.	.	.	.	392.5
VIT_213s0074g00570	1339.36	548.316	2.44268	1.28847	6.45642e-24	yes	chr13:8552766-8555859:+	gi|225449706|ref|XP_002265663.1|	PREDICTED: GABA transporter 1 [Vitis vinifera]	GO:0015812|gamma-aminobutyric acid transport;	GO:0016021|integral component of membrane;GO:0005886|plasma membrane;	GO:0015185|gamma-aminobutyric acid transmembrane transporter activity;	.	.
VIT_206s0009g00370	300.37	123.404	2.43404	1.28335	1.45867e-08	yes	chr6:10751093-10752550:+	gi|731393949|ref|XP_010651653.1|	PREDICTED: E3 ubiquitin-protein ligase PUB24-like [Vitis vinifera]	GO:0006952|defense response;	.	GO:0016874|ligase activity;GO:0004842|ubiquitin-protein transferase activity;	.	.
VIT_214s0066g01830	109.091	44.9197	2.42857	1.28011	0.000709331	yes	chr14:28142239-28153164:+	gi|731419262|ref|XP_010660963.1|	PREDICTED: senescence-associated carboxylesterase 101-like isoform X1 [Vitis vinifera]	GO:0007568|aging;GO:0006952|defense response;GO:0016042|lipid catabolic process;GO:0006629|lipid metabolic process;GO:1900426|positive regulation of defense response to bacterium;GO:1902290|positive regulation of defense response to oomycetes;GO:0002230|positive regulation of defense response to virus by host;GO:1900057|positive regulation of leaf senescence;	GO:0098588|bounding membrane of organelle;GO:0005737|cytoplasm;GO:0016021|integral component of membrane;GO:0005634|nucleus;	GO:0052689|carboxylic ester hydrolase activity;GO:0016298|lipase activity;	.	.
VIT_214s0060g00940	10.5077	4.33159	2.42582	1.27847	0.610918	yes	chr14:730735-731452:-	gi|296089794|emb|CBI39613.3|	unnamed protein product [Vitis vinifera]	.	.	.	.	.
VIT_202s0154g00320	7.06931	2.92621	2.41586	1.27253	0.636488	yes	chr2:5141572-5142327:-	gi|297741175|emb|CBI31906.3|	unnamed protein product [Vitis vinifera]	.	GO:0016021|integral component of membrane;	.	.	.
VIT_207s0005g05780	555.036	230.541	2.40754	1.26756	3.69493e-13	yes	chr7:10113115-10116904:+	gi|731396385|ref|XP_002266330.2|	PREDICTED: pantoate--beta-alanine ligase [Vitis vinifera]	GO:0015940|pantothenate biosynthetic process;	GO:0005737|cytoplasm;	GO:0005524|ATP binding;GO:0004592|pantoate-beta-alanine ligase activity;	.	.
VIT_214s0068g01490	1128.26	469.329	2.40399	1.26543	7.36267e-13	yes	chr14:25211429-25214734:-	gi|225451537|ref|XP_002273649.1|	PREDICTED: NAC domain-containing protein 68 [Vitis vinifera]	GO:0006355|regulation of transcription, DNA-templated;GO:0006351|transcription, DNA-templated;	GO:0005634|nucleus;	GO:0003677|DNA binding;	.	.
VIT_210s0003g05450	10512.2	4377.08	2.40164	1.26402	1.75658e-09	yes	chr10:10089099-10098884:-	gi|225444139|ref|XP_002268606.1|	PREDICTED: reticuline oxidase-like protein [Vitis vinifera]	GO:0006979|response to oxidative stress;	GO:0031225|anchored component of membrane;GO:0048046|apoplast;GO:0005829|cytosol;GO:0005739|mitochondrion;GO:0009505|plant-type cell wall;GO:0005886|plasma membrane;GO:0009506|plasmodesma;GO:0005773|vacuole;	GO:0050660|flavin adenine dinucleotide binding;GO:0008762|UDP-N-acetylmuramate dehydrogenase activity;	.	.
VIT_215s0046g00360	639.959	267.658	2.39096	1.25759	4.13669e-06	yes	chr15:17368200-17369931:+	gi|225470916|ref|XP_002263964.1|	PREDICTED: protein ASPARTIC PROTEASE IN GUARD CELL 2 [Vitis vinifera]	GO:0030163|protein catabolic process;GO:0009737|response to abscisic acid;GO:0009414|response to water deprivation;GO:0009627|systemic acquired resistance;	GO:0005783|endoplasmic reticulum;GO:0005576|extracellular region;	GO:0004190|aspartic-type endopeptidase activity;GO:0070001|aspartic-type peptidase activity;GO:0003677|DNA binding;	.	.
VIT_201s0026g00245	14.0921	5.91015	2.38438	1.25362	0.441789	yes	chr1:8903421-8906556:-	gi|147821434|emb|CAN74577.1|	hypothetical protein VITISV_009110 [Vitis vinifera]	.	.	.	.	.
VIT_218s0001g11680	171.247	71.9068	2.38151	1.25188	1.54495e-05	yes	chr18:9946793-9949263:+	gi|731429371|ref|XP_010664633.1|	PREDICTED: uncharacterized protein LOC100245440 [Vitis vinifera]	.	.	.	.	.
VIT_205s0020g03710	374.084	157.126	2.38079	1.25144	4.07164e-09	yes	chr5:5408291-5409013:+	gi|359477536|ref|XP_003631992.1|	PREDICTED: uncharacterized protein YIR042C [Vitis vinifera]	.	.	GO:0008080|N-acetyltransferase activity;	.	.
VIT_206s0004g03330	677.063	285.327	2.37294	1.24667	8.6249e-15	yes	chr6:4180700-4182225:-	gi|225435217|ref|XP_002282070.1|	PREDICTED: LOB domain-containing protein 1 [Vitis vinifera]	.	GO:0005739|mitochondrion;	.	.	.
VIT_209s0002g05560	239.951	101.622	2.36121	1.23953	0.00156818	yes	chr9:5281296-5288255:-	gi|731402579|ref|XP_010654717.1|	PREDICTED: pleiotropic drug resistance protein 1-like [Vitis vinifera]	GO:0006810|transport;	GO:0016021|integral component of membrane;	GO:0005524|ATP binding;GO:0016887|ATPase activity;	.	.
VIT_217s0000g04370	341.316	144.741	2.35812	1.23764	5.16077e-09	yes	chr17:4570941-4575973:-	gi|225455812|ref|XP_002274962.1|	PREDICTED: wall-associated receptor kinase-like 2 [Vitis vinifera]	GO:0009755|hormone-mediated signaling pathway;GO:0046777|protein autophosphorylation;GO:0007178|transmembrane receptor protein serine/threonine kinase signaling pathway;	GO:0016021|integral component of membrane;GO:0005886|plasma membrane;GO:0009506|plasmodesma;	GO:0005524|ATP binding;GO:0005509|calcium ion binding;GO:0001653|peptide receptor activity;GO:0030247|polysaccharide binding;GO:0004674|protein serine/threonine kinase activity;GO:0004675|transmembrane receptor protein serine/threonine kinase activity;GO:0031625|ubiquitin protein ligase binding;	.	.
VIT_208s0007g02360	945.478	401.028	2.35764	1.23734	1.76886e-05	yes	chr8:16430898-16431875:+	gi|225440710|ref|XP_002280591.1|	PREDICTED: protein YLS9 [Vitis vinifera]	GO:0051607|defense response to virus;GO:0010150|leaf senescence;GO:0051707|response to other organism;	GO:0009507|chloroplast;	.	.	.
VIT_203s0063g00460	237.214	100.909	2.35077	1.23313	0.0136709	yes	chr3:4022554-4023532:+	gi|225428806|ref|XP_002282169.1|	PREDICTED: ethylene-responsive transcription factor ERF109 [Vitis vinifera]	GO:0051301|cell division;GO:0050832|defense response to fungus;GO:0009873|ethylene-activated signaling pathway;GO:0010200|response to chitin;GO:0006351|transcription, DNA-templated;GO:0001944|vasculature development;	GO:0005634|nucleus;	GO:0003677|DNA binding;GO:0003700|transcription factor activity, sequence-specific DNA binding;	.	.
VIT_200s2648g00010	52.8874	22.5113	2.34938	1.23228	0.0948462	yes	chrUn:42528350-42529339:-	gi|296087043|emb|CBI33303.3|	unnamed protein product [Vitis vinifera]	GO:0055114|oxidation-reduction process;	GO:0005743|mitochondrial inner membrane;GO:0005758|mitochondrial intermembrane space;GO:0005777|peroxisome;	GO:0005509|calcium ion binding;GO:0050660|flavin adenine dinucleotide binding;GO:0016491|oxidoreductase activity;	.	.
VIT_218s0001g14480	2755.6	1174.94	2.34531	1.22978	2.11126e-26	yes	chr18:12468302-12470967:+	gi|225457943|ref|XP_002274137.1|	PREDICTED: thaumatin-like protein 1b [Vitis vinifera]	GO:0006952|defense response;	GO:0005576|extracellular region;	.	.	.
VIT_201s0011g03850	391.654	167.195	2.34251	1.22805	7.71224e-10	yes	chr1:3519342-3522071:+	gi|731370249|ref|XP_010644813.1|	PREDICTED: uncharacterized protein LOC100245576 [Vitis vinifera]	.	.	.	.	.
VIT_207s0095g00220	8.05652	3.46202	2.32711	1.21854	0.583314	yes	chr7:12631373-12632189:+	gi|147789918|emb|CAN73863.1|	hypothetical protein VITISV_012006 [Vitis vinifera]	.	.	.	.	.
VIT_210s0003g03800	261.074	112.235	2.32613	1.21793	1.73032e-05	yes	chr10:6471508-6472912:+	gi|225443890|ref|XP_002277805.1|	PREDICTED: protein TIFY 5A [Vitis vinifera]	GO:0006952|defense response;GO:0006355|regulation of transcription, DNA-templated;GO:0006351|transcription, DNA-templated;	GO:0005634|nucleus;	.	.	.
VIT_206s0080g01076	275.234	118.553	2.32161	1.21513	8.15863e-06	yes	chr6:21180635-21182238:+	gi|225464854|ref|XP_002272693.1|	PREDICTED: uncharacterized protein LOC100241706 [Vitis vinifera]	.	.	.	.	.
VIT_213s0019g01650	374.238	161.358	2.3193	1.21369	2.22504e-08	yes	chr13:3120074-3122425:-	gi|225449479|ref|XP_002283358.1|	PREDICTED: expansin-A4 [Vitis vinifera]	GO:0009664|plant-type cell wall organization;GO:0006949|syncytium formation;	GO:0005829|cytosol;GO:0005576|extracellular region;GO:0016020|membrane;GO:0009505|plant-type cell wall;GO:0009506|plasmodesma;	.	.	.
VIT_219s0090g01800	9.13683	3.9401	2.31893	1.21346	0.536679	yes	chr19:7842956-7844371:+	gi|731433149|ref|XP_010644530.1|	PREDICTED: uncharacterized protein LOC100253827 isoform X2 [Vitis vinifera]	.	.	.	.	.
VIT_206s0004g08430	8.00996	3.46202	2.31367	1.21018	0.583962	yes	chr6:9365619-9368925:+	gi|731391503|ref|XP_002275696.3|	PREDICTED: Werner syndrome ATP-dependent helicase-like [Vitis vinifera]	.	GO:0016021|integral component of membrane;GO:0005743|mitochondrial inner membrane;	GO:0005262|calcium channel activity;	.	.
VIT_200s0198g00010	16.723	7.22894	2.31334	1.20998	0.577466	yes	chrUn:10812434-10813366:+	gi|296088850|emb|CBI38308.3|	unnamed protein product [Vitis vinifera]	GO:0010187|negative regulation of seed germination;GO:0016567|protein ubiquitination;GO:0009737|response to abscisic acid;GO:0009651|response to salt stress;	GO:0005737|cytoplasm;GO:0005634|nucleus;GO:0005886|plasma membrane;	.	.	.
VIT_218s0001g10180	150.518	65.0857	2.31262	1.20953	0.0112035	yes	chr18:8533149-8534718:+	gi|359492019|ref|XP_002284916.2|	PREDICTED: uncharacterized acetyltransferase At3g50280-like [Vitis vinifera]	.	.	GO:0016747|transferase activity, transferring acyl groups other than amino-acyl groups;	.	.
VIT_205s0102g01100	3.50818	1.52083	2.30675	1.20586	0.755604	yes	chr5:23193193-23196309:-	gi|297743835|emb|CBI36718.3|	unnamed protein product [Vitis vinifera]	GO:0006952|defense response;	.	GO:0043531|ADP binding;GO:0005524|ATP binding;	.	.
VIT_218s0075g00500	5.51227	2.3904	2.306	1.20539	0.802739	yes	chr18:21988536-21991912:+	gi|147833941|emb|CAN75007.1|	hypothetical protein VITISV_018592 [Vitis vinifera]	.	.	.	.	.
VIT_210s0116g01200	3107.19	1349.7	2.30212	1.20297	2.89186e-19	yes	chr10:618579-621577:+	gi|225444291|ref|XP_002263115.1|	PREDICTED: probable WRKY transcription factor 31 [Vitis vinifera]	GO:0080169|cellular response to boron-containing substance deprivation;GO:0016036|cellular response to phosphate starvation;GO:0009873|ethylene-activated signaling pathway;GO:0045892|negative regulation of transcription, DNA-templated;GO:0010200|response to chitin;GO:0006351|transcription, DNA-templated;	GO:0005634|nucleus;	GO:0043565|sequence-specific DNA binding;GO:0003700|transcription factor activity, sequence-specific DNA binding;GO:0044212|transcription regulatory region DNA binding;	.	.
VIT_201s0011g02320	398.368	173.208	2.29995	1.2016	7.70035e-07	yes	chr1:2094339-2097135:-	gi|359473025|ref|XP_003631233.1|	PREDICTED: uncharacterized protein LOC100266416 [Vitis vinifera]	.	.	.	.	.
VIT_205s0124g00080	348.697	151.829	2.29664	1.19952	0.000103497	yes	chr5:20465354-20466193:+	gi|657401713|gb|KEH40672.1|	neurofilament heavy protein, putative [Medicago truncatula]	.	.	.	.	.
VIT_201s0011g06140	914.099	399.289	2.28932	1.19492	2.09761e-11	yes	chr1:5940567-5942189:-	gi|359473099|ref|XP_003631249.1|	PREDICTED: U-box domain-containing protein 21-like [Vitis vinifera]	GO:0010200|response to chitin;	.	GO:0016874|ligase activity;GO:0004842|ubiquitin-protein transferase activity;	.	.
VIT_215s0045g01370	134.115	58.6686	2.28598	1.19281	0.00226305	yes	chr15:7274164-7274762:-	gi|731420164|ref|XP_010661291.1|	PREDICTED: putative RING-H2 finger protein ATL53 [Vitis vinifera]	GO:0016567|protein ubiquitination;	GO:0016021|integral component of membrane;	GO:0008270|zinc ion binding;	.	.
VIT_212s0057g00500	12.1281	5.31662	2.28117	1.18978	0.527346	yes	chr12:9081429-9083988:+	gi|359485880|ref|XP_003633348.1|	PREDICTED: thymidine kinase [Vitis vinifera]	GO:0071897|DNA biosynthetic process;	.	GO:0005524|ATP binding;GO:0046872|metal ion binding;GO:0004797|thymidine kinase activity;	.	.
VIT_200s0184g00120	21.5724	9.45876	2.28067	1.18946	0.278769	yes	chrUn:8548903-8552625:+	gi|731438750|ref|XP_010646175.1|	PREDICTED: TMV resistance protein N-like [Vitis vinifera]	GO:0009626|plant-type hypersensitive response;GO:0007165|signal transduction;	GO:0005737|cytoplasm;	GO:0043531|ADP binding;GO:0005524|ATP binding;	.	.
VIT_206s0004g01730	5.5821	2.44813	2.28015	1.18913	0.697959	yes	chr6:2120805-2125177:-	gi|731392913|ref|XP_010651263.1|	PREDICTED: uncharacterized protein LOC100248335 isoform X1 [Vitis vinifera]	.	.	.	.	.
VIT_218s0001g10270	52.1941	22.9153	2.27769	1.18757	0.184074	yes	chr18:8608961-8613544:+	gi|225458663|ref|XP_002284880.1|	PREDICTED: transcription factor SPATULA isoform X1 [Vitis vinifera]	GO:0048440|carpel development;GO:0007623|circadian rhythm;GO:0010154|fruit development;GO:0010187|negative regulation of seed germination;GO:0009409|response to cold;GO:0010114|response to red light;GO:0006351|transcription, DNA-templated;	GO:0005634|nucleus;	GO:0003677|DNA binding;GO:0003700|transcription factor activity, sequence-specific DNA binding;	.	.
VIT_204s0044g01880	1413.96	621.286	2.27586	1.18641	2.01762e-12	yes	chr4:23676884-23685202:+	gi|296088499|emb|CBI37490.3|	unnamed protein product [Vitis vinifera]	.	.	.	.	.
VIT_218s0001g03650	6.59258	2.89735	2.27539	1.18611	0.636571	yes	chr18:3418650-3419295:+	gi|147801708|emb|CAN65641.1|	hypothetical protein VITISV_018600 [Vitis vinifera]	.	.	.	.	.
VIT_207s0005g06090	208.919	91.8834	2.27374	1.18506	0.000233852	yes	chr7:10873424-10875055:-	gi|225465425|ref|XP_002264858.1|	PREDICTED: uncharacterized protein LOC100241465 [Vitis vinifera]	.	GO:0005576|extracellular region;	GO:0016787|hydrolase activity;	.	.
VIT_205s0020g03240	646.841	286.374	2.25873	1.17551	2.78976e-05	yes	chr5:5000885-5003269:-	gi|225432630|ref|XP_002278071.1|	PREDICTED: G-type lectin S-receptor-like serine/threonine-protein kinase RLK1 [Vitis vinifera]	.	GO:0016021|integral component of membrane;GO:0005886|plasma membrane;	GO:0005524|ATP binding;GO:0005516|calmodulin binding;GO:0030246|carbohydrate binding;GO:0004674|protein serine/threonine kinase activity;	.	.
VIT_208s0007g08520	702.381	311.313	2.25619	1.17389	1.08913e-10	yes	chr8:21921253-21921738:-	gi|763768811|gb|KJB36026.1|	hypothetical protein B456_006G136800 [Gossypium raimondii]	.	.	.	.	.
VIT_216s0050g01190	6.52276	2.89735	2.25128	1.17075	0.637613	yes	chr16:18082834-18085995:+	gi|359490601|ref|XP_002273341.2|	PREDICTED: uncharacterized protein LOC100247478 [Vitis vinifera]	.	.	.	.	.
VIT_213s0064g01885	6.56931	2.92621	2.24499	1.16671	0.636488	yes	chr13:23736139-23736577:-	gi|147861801|emb|CAN81088.1|	hypothetical protein VITISV_027169 [Vitis vinifera]	.	.	.	.	.
VIT_205s0029g00870	15.5898	6.9529	2.24219	1.16491	0.384407	yes	chr5:16264771-16271178:-	gi|731390294|ref|XP_010650307.1|	PREDICTED: TMV resistance protein N-like isoform X1 [Vitis vinifera]	GO:0009626|plant-type hypersensitive response;GO:0007165|signal transduction;	GO:0005737|cytoplasm;	GO:0043531|ADP binding;GO:0005524|ATP binding;	.	.
VIT_214s0066g00900	568.405	253.53	2.24196	1.16476	9.48066e-12	yes	chr14:27360533-27364557:-	gi|225452394|ref|XP_002273718.1|	PREDICTED: cysteine-rich receptor-like protein kinase 42 [Vitis vinifera]	.	GO:0016021|integral component of membrane;	GO:0005524|ATP binding;GO:0004674|protein serine/threonine kinase activity;	.	.
VIT_206s0004g06080	3342.96	1493.16	2.23884	1.16275	3.88635e-14	yes	chr6:6873045-6877634:-	gi|731391945|ref|XP_010650936.1|	PREDICTED: protein NRT1/ PTR FAMILY 8.1-like isoform X1 [Vitis vinifera]	GO:0042938|dipeptide transport;GO:0006807|nitrogen compound metabolic process;GO:0015031|protein transport;GO:0042939|tripeptide transport;	GO:0016021|integral component of membrane;GO:0005886|plasma membrane;GO:0009506|plasmodesma;	GO:0042936|dipeptide transporter activity;GO:0042937|tripeptide transporter activity;	.	.
VIT_216s0148g00060	94.1125	42.0386	2.23872	1.16267	0.0342276	yes	chr16:20006144-20008592:-	gi|731424287|ref|XP_010662817.1|	PREDICTED: glycerophosphodiester phosphodiesterase protein kinase domain-containing GDPDL2-like [Vitis vinifera]	GO:0006968|cellular defense response;GO:0006071|glycerol metabolic process;GO:0006629|lipid metabolic process;	GO:0016021|integral component of membrane;GO:0005886|plasma membrane;	GO:0005524|ATP binding;GO:0008889|glycerophosphodiester phosphodiesterase activity;GO:0004674|protein serine/threonine kinase activity;	.	.
VIT_204s0008g00330	37.5859	16.832	2.233	1.15898	0.161058	yes	chr4:241301-242193:+	gi|296081577|emb|CBI20582.3|	unnamed protein product [Vitis vinifera]	GO:0030154|cell differentiation;GO:0009755|hormone-mediated signaling pathway;GO:0010067|procambium histogenesis;GO:0046777|protein autophosphorylation;GO:0007178|transmembrane receptor protein serine/threonine kinase signaling pathway;GO:0001944|vasculature development;	GO:0016021|integral component of membrane;GO:0005886|plasma membrane;GO:0009506|plasmodesma;	GO:0005524|ATP binding;GO:0001653|peptide receptor activity;GO:0004675|transmembrane receptor protein serine/threonine kinase activity;GO:0031625|ubiquitin protein ligase binding;	.	.
VIT_203s0038g03756	7.53324	3.37543	2.23179	1.1582	0.589704	yes	chr3:2746826-2748763:-	gi|225428284|ref|XP_002279686.1|	PREDICTED: auxin-induced protein 6B-like [Vitis vinifera]	GO:0009734|auxin-activated signaling pathway;	.	.	.	.
VIT_211s0103g00620	7.50996	3.37543	2.22489	1.15373	0.589582	yes	chr11:16736572-16744288:-	gi|225470666|ref|XP_002269299.1|	PREDICTED: putative clathrin assembly protein At5g57200 [Vitis vinifera]	GO:0048268|clathrin coat assembly;GO:0006897|endocytosis;	GO:0030136|clathrin-coated vesicle;GO:0005905|coated pit;GO:0005794|Golgi apparatus;	GO:0005545|1-phosphatidylinositol binding;	.	.
VIT_216s0098g00800	288.976	130.357	2.2168	1.14848	3.79048e-07	yes	chr16:21134574-21142692:+	gi|359490841|ref|XP_003634178.1|	PREDICTED: copper transport protein ATX1 [Vitis vinifera]	.	.	.	.	.
VIT_217s0000g06850	7.60307	3.43316	2.2146	1.14705	0.583069	yes	chr17:7517397-7520816:+	.	.	.	.	.	.	.
VIT_219s0014g00540	7.53324	3.40429	2.21286	1.14592	0.584443	yes	chr19:557585-558549:-	gi|302142835|emb|CBI20130.3|	unnamed protein product [Vitis vinifera]	.	GO:0016021|integral component of membrane;GO:0005886|plasma membrane;	GO:0005524|ATP binding;GO:0004674|protein serine/threonine kinase activity;	.	.
VIT_205s0029g00620	8.59028	3.88237	2.21264	1.14577	0.538024	yes	chr5:15580283-15589635:+	gi|731390340|ref|XP_010650325.1|	PREDICTED: probable magnesium transporter NIPA2 isoform X6 [Vitis vinifera]	GO:0015693|magnesium ion transport;	GO:0005769|early endosome;GO:0016021|integral component of membrane;GO:0005886|plasma membrane;	GO:0015095|magnesium ion transmembrane transporter activity;	.	.
VIT_207s0031g00490	104.103	47.0503	2.21258	1.14573	0.0155883	yes	chr7:16706169-16710850:-	gi|359480853|ref|XP_002277922.2|	PREDICTED: PI-PLC X domain-containing protein At5g67130 [Vitis vinifera]	GO:0006629|lipid metabolic process;	GO:0046658|anchored component of plasma membrane;GO:0005886|plasma membrane;	GO:0008081|phosphoric diester hydrolase activity;	.	.
VIT_202s0236g00120	17.6043	7.96679	2.20971	1.14386	0.306029	yes	chr2:5555820-5556453:-	gi|359474412|ref|XP_003631458.1|	PREDICTED: uncharacterized protein LOC100853220 [Vitis vinifera]	.	.	.	.	.
VIT_206s0004g03100	1220.82	554.061	2.20341	1.13974	0.000792595	yes	chr6:3841152-3846025:-	gi|225435269|ref|XP_002282216.1|	PREDICTED: MLO-like protein 6 [Vitis vinifera]	GO:0009817|defense response to fungus, incompatible interaction;	GO:0016021|integral component of membrane;GO:0005886|plasma membrane;	.	.	.
VIT_218s0001g11630	1200.86	546.33	2.19805	1.13623	2.37237e-18	yes	chr18:9911196-9912972:-	gi|225458434|ref|XP_002283780.1|	PREDICTED: allene oxide synthase [Vitis vinifera]	GO:0031408|oxylipin biosynthetic process;	GO:0009507|chloroplast;	GO:0020037|heme binding;GO:0047987|hydroperoxide dehydratase activity;GO:0005506|iron ion binding;GO:0004497|monooxygenase activity;GO:0016705|oxidoreductase activity, acting on paired donors, with incorporation or reduction of molecular oxygen;	.	.
VIT_218s0001g04660	29.133	13.2545	2.19796	1.13617	0.174682	yes	chr18:3935472-3935878:+	gi|703135404|ref|XP_010105862.1|	hypothetical protein L484_021517 [Morus notabilis]	.	.	.	.	.
VIT_203s0091g00110	7.60307	3.46202	2.19614	1.13497	0.58267	yes	chr3:6395575-6397456:+	gi|296083113|emb|CBI22517.3|	unnamed protein product [Vitis vinifera]	.	.	.	.	.
VIT_200s0218g00190	164.854	75.0802	2.1957	1.13468	0.000100883	yes	chrUn:14100471-14101655:+	gi|731440758|ref|XP_010646446.1|	PREDICTED: LOW QUALITY PROTEIN: putative UDP-rhamnose:rhamnosyltransferase 1 [Vitis vinifera]	.	GO:0016021|integral component of membrane;	GO:0016758|transferase activity, transferring hexosyl groups;	.	.
VIT_219s0014g03750	22.6696	10.3283	2.19489	1.13415	0.270188	yes	chr19:3856217-3856488:-	gi|703119062|ref|XP_010101765.1|	hypothetical protein L484_018721 [Morus notabilis]	.	.	.	.	.
VIT_218s0001g12450	373.647	170.5	2.19148	1.13191	5.74666e-06	yes	chr18:10655713-10656556:+	.	.	.	.	.	.	.
VIT_212s0028g02440	2312.78	1055.79	2.19057	1.13131	2.24e-17	yes	chr12:3172334-3175185:+	gi|225446561|ref|XP_002279857.1|	PREDICTED: protein trichome birefringence-like 39 [Vitis vinifera]	.	GO:0016021|integral component of membrane;GO:0009506|plasmodesma;GO:0005773|vacuole;	.	.	.
VIT_217s0000g03090	9.64732	4.41818	2.18355	1.12668	0.496462	yes	chr17:2907492-2909885:+	gi|297734262|emb|CBI15509.3|	unnamed protein product [Vitis vinifera]	GO:0006952|defense response;	.	GO:0043531|ADP binding;GO:0005524|ATP binding;	.	.
VIT_203s0038g03930	15.9606	7.31553	2.18174	1.12548	0.376511	yes	chr3:2873799-2874340:+	gi|731383187|ref|XP_010647693.1|	PREDICTED: RING-H2 finger protein ATL80-like [Vitis vinifera]	GO:0006952|defense response;GO:0016567|protein ubiquitination;GO:0010200|response to chitin;	GO:0016021|integral component of membrane;	GO:0008270|zinc ion binding;	.	.
VIT_218s0001g09550	355.439	163.081	2.17952	1.12401	7.03782e-06	yes	chr18:7977098-7980704:+	gi|731429055|ref|XP_010664533.1|	PREDICTED: probable LRR receptor-like serine/threonine-protein kinase At3g47570 [Vitis vinifera]	.	GO:0016021|integral component of membrane;GO:0005886|plasma membrane;	GO:0005524|ATP binding;GO:0004674|protein serine/threonine kinase activity;	.	.
VIT_218s0001g06400	146.828	67.5049	2.17507	1.12106	0.00205513	yes	chr18:4788251-4789021:-	gi|731428469|ref|XP_002284055.3|	PREDICTED: uncharacterized protein LOC100245494 [Vitis vinifera]	.	.	.	.	.
VIT_204s0008g07140	9.60077	4.41818	2.17301	1.1197	0.497018	yes	chr4:7278047-7279719:-	gi|731386187|ref|XP_010648778.1|	PREDICTED: aspartic proteinase CDR1-like [Vitis vinifera]	.	GO:0005576|extracellular region;	GO:0004190|aspartic-type endopeptidase activity;	.	.
VIT_210s0003g04090	1039.31	478.28	2.17301	1.11969	1.53e-05	yes	chr10:6939803-6943698:+	gi|147838010|emb|CAN71634.1|	hypothetical protein VITISV_036630 [Vitis vinifera]	.	.	.	.	.
VIT_206s0009g02920	8.54373	3.9401	2.1684	1.11663	0.537879	yes	chr6:15956471-15958523:+	gi|731393569|ref|XP_010651523.1|	PREDICTED: flavonoid 3',5'-hydroxylase 2-like [Vitis vinifera]	GO:0009718|anthocyanin-containing compound biosynthetic process;	GO:0005783|endoplasmic reticulum;	GO:0033772|flavonoid 3',5'-hydroxylase activity;GO:0020037|heme binding;GO:0005506|iron ion binding;	.	.
VIT_212s0028g03970	9.57749	4.41818	2.16774	1.11619	0.497297	yes	chr12:4852014-4852645:+	gi|302143271|emb|CBI21832.3|	unnamed protein product [Vitis vinifera]	.	.	.	.	.
VIT_218s0001g04640	303.621	140.096	2.16724	1.11586	0.000528032	yes	chr18:3931182-3931761:+	gi|703135404|ref|XP_010105862.1|	hypothetical protein L484_021517 [Morus notabilis]	.	.	.	.	.
VIT_216s0098g00850	1046.61	485.226	2.15696	1.109	2.42438e-16	yes	chr16:21165470-21178109:+	gi|731424337|ref|XP_010662844.1|	PREDICTED: caffeic acid O-methyltransferase isoform X1 [Vitis vinifera]	GO:0009809|lignin biosynthetic process;	.	GO:0047763|caffeate O-methyltransferase activity;	.	.
VIT_205s0102g00710	477.042	221.894	2.14986	1.10425	1.33109e-09	yes	chr5:22616170-22620307:+	gi|225433918|ref|XP_002268097.1|	PREDICTED: probable fructokinase-4 [Vitis vinifera]	GO:0006014|D-ribose metabolic process;GO:0019252|starch biosynthetic process;	.	GO:0005524|ATP binding;GO:0008865|fructokinase activity;GO:0004747|ribokinase activity;	.	.
VIT_217s0000g01915	8.59028	3.99783	2.14874	1.10349	0.536535	yes	chr17:1493259-1493556:-	gi|357458589|ref|XP_003599575.1|	hypothetical protein MTR_3g035630 [Medicago truncatula]	.	.	.	.	.
VIT_207s0005g04620	76.1158	35.4609	2.14647	1.10197	0.0355388	yes	chr7:7817964-7819200:+	gi|225437941|ref|XP_002268868.1|	PREDICTED: uncharacterized protein LOC100241271 [Vitis vinifera]	.	.	.	.	.
VIT_219s0027g00010	145.319	67.7358	2.14538	1.10123	0.000384399	yes	chr19:18055800-18061645:+	gi|225470798|ref|XP_002263001.1|	PREDICTED: leucine-rich repeat receptor-like serine/threonine-protein kinase At1g17230 [Vitis vinifera]	.	GO:0016021|integral component of membrane;GO:0005886|plasma membrane;	GO:0005524|ATP binding;GO:0004674|protein serine/threonine kinase activity;	.	.
VIT_209s0002g03640	1667.21	777.546	2.1442	1.10044	1.10968e-10	yes	chr9:3328024-3337068:-	gi|731402313|ref|XP_010654625.1|	PREDICTED: ABC transporter G family member 29-like [Vitis vinifera]	GO:0006810|transport;	GO:0016021|integral component of membrane;	GO:0005524|ATP binding;GO:0016887|ATPase activity;	.	.
VIT_210s0003g03790	479.911	223.889	2.14352	1.09998	1.099e-09	yes	chr10:6455939-6457744:+	gi|225443888|ref|XP_002277769.1|	PREDICTED: protein TIFY 5A [Vitis vinifera]	GO:0006952|defense response;GO:0006355|regulation of transcription, DNA-templated;GO:0006351|transcription, DNA-templated;	GO:0005634|nucleus;	.	.	.
VIT_213s0067g02630	1538.93	719.121	2.14002	1.09762	4.59e-09	yes	chr13:1411305-1411854:+	gi|359486341|ref|XP_003633432.1|	PREDICTED: uncharacterized protein LOC100853941 [Vitis vinifera]	.	.	.	.	.
VIT_202s0025g03000	29.3826	13.7615	2.13513	1.09433	0.179053	yes	chr2:2549060-2551345:+	gi|731378992|ref|XP_010660370.1|	PREDICTED: B3 domain-containing protein Os03g0120900-like [Vitis vinifera]	GO:0006355|regulation of transcription, DNA-templated;GO:0006351|transcription, DNA-templated;	GO:0005634|nucleus;	GO:0003677|DNA binding;	.	.
VIT_210s0003g02120	878.462	411.764	2.13341	1.09316	7.32698e-06	yes	chr10:3809629-3812029:-	gi|225462452|ref|XP_002266118.1|	PREDICTED: GDSL esterase/lipase At5g45670 [Vitis vinifera]	GO:0016042|lipid catabolic process;	GO:0005576|extracellular region;	GO:0016788|hydrolase activity, acting on ester bonds;	.	.
VIT_206s0004g04150	393.601	184.81	2.12976	1.09069	2.73035e-08	yes	chr6:5115184-5118755:+	gi|225435068|ref|XP_002281433.1|	PREDICTED: protein UPSTREAM OF FLC [Vitis vinifera]	.	.	.	.	.
VIT_213s0067g03750	28.1394	13.2257	2.12763	1.08925	0.190564	yes	chr13:2094811-2097217:-	gi|359486444|ref|XP_003633443.1|	PREDICTED: ABC transporter G family member 6-like [Vitis vinifera]	GO:0010208|pollen wall assembly;GO:0006810|transport;	GO:0016021|integral component of membrane;	GO:0005524|ATP binding;GO:0016887|ATPase activity;	.	.
VIT_212s0059g02146	14.5898	6.86631	2.12483	1.08735	0.385129	yes	chr12:6928407-6929263:-	gi|731409720|ref|XP_010657296.1|	PREDICTED: uncharacterized protein LOC104880884 [Vitis vinifera]	.	.	.	.	.
VIT_200s0294g00020	13.5729	6.38823	2.12467	1.08724	0.373632	yes	chrUn:21898159-21901354:+	gi|731440430|ref|XP_010646770.1|	PREDICTED: probable receptor-like protein kinase At1g67000 [Vitis vinifera]	GO:0006968|cellular defense response;GO:0006071|glycerol metabolic process;GO:0006629|lipid metabolic process;	GO:0016021|integral component of membrane;GO:0005886|plasma membrane;	GO:0005524|ATP binding;GO:0008889|glycerophosphodiester phosphodiesterase activity;GO:0004674|protein serine/threonine kinase activity;	.	.
VIT_200s0262g00090	34.4246	16.2096	2.12371	1.08659	0.160371	yes	chrUn:18880274-18882054:+	gi|302144226|emb|CBI23450.3|	unnamed protein product [Vitis vinifera]	GO:0009737|response to abscisic acid;	GO:0005618|cell wall;GO:0005576|extracellular region;GO:0005773|vacuole;	.	.	.
VIT_205s0051g00160	24.2074	11.3999	2.12347	1.08642	0.218842	yes	chr5:10613066-10624943:-	gi|297741884|emb|CBI33319.3|	unnamed protein product [Vitis vinifera]	GO:0006952|defense response;GO:0007165|signal transduction;	GO:0005634|nucleus;	GO:0043531|ADP binding;	.	.
VIT_211s0016g01480	31.8274	14.9937	2.12272	1.08591	0.35301	yes	chr11:1176299-1181926:+	gi|359484449|ref|XP_002278441.2|	PREDICTED: nuclear transcription factor Y subunit A-3-like isoform X1 [Vitis vinifera]	GO:0006351|transcription, DNA-templated;	GO:0016602|CCAAT-binding factor complex;	GO:0003677|DNA binding;GO:0003700|transcription factor activity, sequence-specific DNA binding;	.	.
VIT_205s0020g03270	158.856	74.8493	2.12234	1.08566	0.0022148	yes	chr5:5047205-5049693:-	gi|225432634|ref|XP_002278198.1|	PREDICTED: G-type lectin S-receptor-like serine/threonine-protein kinase RLK1 [Vitis vinifera]	.	GO:0016021|integral component of membrane;GO:0005886|plasma membrane;	GO:0005524|ATP binding;GO:0005516|calmodulin binding;GO:0030246|carbohydrate binding;GO:0004674|protein serine/threonine kinase activity;	.	.
VIT_202s0025g00500	382.956	180.593	2.12054	1.08443	4.36973e-08	yes	chr2:596046-598161:-	gi|225426130|ref|XP_002272759.1|	PREDICTED: protein LURP-one-related 17 [Vitis vinifera]	.	.	.	.	.
VIT_201s0010g03255	22.7795	10.7487	2.11929	1.08358	0.277543	yes	chr1:20537176-20538072:-	gi|731376232|ref|XP_010655653.1|	PREDICTED: receptor-like protein 12 [Vitis vinifera]	.	GO:0016021|integral component of membrane;GO:0005886|plasma membrane;	GO:0005524|ATP binding;GO:0004674|protein serine/threonine kinase activity;	.	.
VIT_203s0017g01280	998.025	471.1	2.1185	1.08304	8.68728e-08	yes	chr3:17161517-17167220:+	gi|225462868|ref|XP_002270647.1|	PREDICTED: ABC transporter G family member 11 [Vitis vinifera]	GO:0010588|cotyledon vascular tissue pattern formation;GO:0080051|cutin transport;GO:0015908|fatty acid transport;GO:0009737|response to abscisic acid;GO:0009651|response to salt stress;GO:0009611|response to wounding;GO:0010222|stem vascular tissue pattern formation;	GO:0009897|external side of plasma membrane;GO:0016021|integral component of membrane;GO:0005886|plasma membrane;	GO:0005524|ATP binding;GO:0016887|ATPase activity;GO:0015245|fatty acid transporter activity;GO:0042803|protein homodimerization activity;	.	.
VIT_213s0064g01110	209.785	99.0383	2.11822	1.08285	2.68287e-05	yes	chr13:22988593-22989045:-	gi|297736231|emb|CBI24869.3|	unnamed protein product [Vitis vinifera]	.	.	.	.	.
VIT_207s0129g00240	400.375	189.244	2.11566	1.08111	0.000441664	yes	chr7:15505670-15506797:+	gi|225438986|ref|XP_002279570.1|	PREDICTED: zinc finger protein ZAT10 [Vitis vinifera]	GO:0009738|abscisic acid-activated signaling pathway;GO:0042538|hyperosmotic salinity response;GO:0045892|negative regulation of transcription, DNA-templated;GO:0010200|response to chitin;GO:0009409|response to cold;GO:0006351|transcription, DNA-templated;	GO:0005634|nucleus;	GO:0003677|DNA binding;GO:0046872|metal ion binding;GO:0043565|sequence-specific DNA binding;GO:0003700|transcription factor activity, sequence-specific DNA binding;	.	.
VIT_213s0019g01700	25.701	12.1541	2.1146	1.08039	0.29863	yes	chr13:3150208-3153090:+	gi|731412983|ref|XP_010658551.1|	PREDICTED: scarecrow-like protein 30 [Vitis vinifera]	GO:0045893|positive regulation of transcription, DNA-templated;GO:0006355|regulation of transcription, DNA-templated;GO:0009410|response to xenobiotic stimulus;GO:0006351|transcription, DNA-templated;	GO:0005829|cytosol;GO:0005634|nucleus;	GO:0003700|transcription factor activity, sequence-specific DNA binding;	.	.
VIT_200s1553g00010	18.7946	8.89409	2.11316	1.0794	0.29563	yes	chrUn:39522759-39523967:-	gi|731438637|ref|XP_010647520.1|	PREDICTED: subtilisin-like protease SBT5.3 [Vitis vinifera]	GO:0010102|lateral root morphogenesis;GO:0009733|response to auxin;	GO:0005618|cell wall;GO:0005576|extracellular region;	GO:0004252|serine-type endopeptidase activity;	.	.
VIT_206s0080g00910	264.338	125.143	2.11228	1.0788	8.49404e-05	yes	chr6:20992774-20994006:+	gi|225464876|ref|XP_002273038.1|	PREDICTED: F-box protein At2g27310 [Vitis vinifera]	.	.	.	.	.
VIT_205s0049g00480	185.022	87.6672	2.1105	1.07758	0.000427205	yes	chr5:7527982-7529676:-	gi|147775862|emb|CAN69298.1|	hypothetical protein VITISV_043412 [Vitis vinifera]	GO:0016567|protein ubiquitination;	GO:0016021|integral component of membrane;	GO:0008270|zinc ion binding;	.	.
VIT_219s0015g00620	30.8698	14.6599	2.10573	1.07432	0.189787	yes	chr19:8704992-8707290:+	gi|225461937|ref|XP_002268825.1|	PREDICTED: probable L-type lectin-domain containing receptor kinase S.7 [Vitis vinifera]	GO:0009755|hormone-mediated signaling pathway;GO:0046777|protein autophosphorylation;GO:0007178|transmembrane receptor protein serine/threonine kinase signaling pathway;	GO:0016021|integral component of membrane;GO:0005886|plasma membrane;GO:0009506|plasmodesma;	GO:0005524|ATP binding;GO:0030246|carbohydrate binding;GO:0001653|peptide receptor activity;GO:0004675|transmembrane receptor protein serine/threonine kinase activity;GO:0031625|ubiquitin protein ligase binding;	.	.
VIT_200s0525g00030	42.9683	20.4258	2.10363	1.07288	0.225044	yes	chrUn:31232647-31235287:-	gi|731441037|ref|XP_010647149.1|	PREDICTED: pentatricopeptide repeat-containing protein At3g49740 [Vitis vinifera]	.	.	.	.	.
VIT_201s0026g02590	14.6596	6.98177	2.0997	1.07018	0.383588	yes	chr1:12220359-12221062:+	gi|731373584|ref|XP_002269392.2|	PREDICTED: probable calcium-binding protein CML30 [Vitis vinifera]	.	.	GO:0005509|calcium ion binding;	.	.
VIT_206s0061g00600	15.6934	7.48871	2.0956	1.06736	0.378764	yes	chr6:18106687-18108820:+	gi|359479433|ref|XP_002273103.2|	PREDICTED: uncharacterized protein LOC100249900 [Vitis vinifera]	.	.	.	.	.
VIT_216s0148g00250	12.5624	5.99674	2.09487	1.06686	0.399808	yes	chr16:20224399-20224842:-	gi|731424299|ref|XP_010662823.1|	PREDICTED: RING-H2 finger protein ATL22-like [Vitis vinifera]	GO:0016567|protein ubiquitination;	GO:0016021|integral component of membrane;	GO:0030247|polysaccharide binding;GO:0008270|zinc ion binding;	.	.
VIT_213s0019g01080	522.081	249.347	2.0938	1.06612	1.18752e-05	yes	chr13:2772286-2775733:-	gi|225449543|ref|XP_002283701.1|	PREDICTED: protein kinase APK1A, chloroplastic isoform X1 [Vitis vinifera]	.	GO:0009507|chloroplast;	GO:0005524|ATP binding;GO:0004674|protein serine/threonine kinase activity;GO:0004713|protein tyrosine kinase activity;	.	.
VIT_202s0025g04270	71.8132	34.3153	2.09275	1.0654	0.116529	yes	chr2:3796859-3797681:+	gi|225426801|ref|XP_002283030.1|	PREDICTED: protein P21 [Vitis vinifera]	GO:0050832|defense response to fungus;GO:0031640|killing of cells of other organism;	GO:0005576|extracellular region;	.	.	.
VIT_218s0089g00630	152.455	72.8504	2.09272	1.06538	0.0103552	yes	chr18:28461775-28464729:+	gi|359493546|ref|XP_002267585.2|	PREDICTED: receptor-like protein 12 [Vitis vinifera]	GO:0009755|hormone-mediated signaling pathway;GO:0046777|protein autophosphorylation;	GO:0016021|integral component of membrane;GO:0005886|plasma membrane;GO:0009506|plasmodesma;	GO:0004672|protein kinase activity;	.	.
VIT_207s0031g01980	2092.24	1000.09	2.09205	1.06491	1.34102e-12	yes	chr7:18105237-18107418:-	gi|225438481|ref|XP_002278226.1|	PREDICTED: ethylene-responsive transcription factor ERF110 [Vitis vinifera]	GO:0009738|abscisic acid-activated signaling pathway;GO:0050832|defense response to fungus;GO:0009873|ethylene-activated signaling pathway;GO:0009788|negative regulation of abscisic acid-activated signaling pathway;GO:0009737|response to abscisic acid;GO:0009749|response to glucose;GO:0006970|response to osmotic stress;GO:0006351|transcription, DNA-templated;	GO:0005634|nucleus;	GO:0003677|DNA binding;GO:0003700|transcription factor activity, sequence-specific DNA binding;	.	.
VIT_200s0388g00050	80.8994	38.7046	2.09017	1.06362	0.0659776	yes	chrUn:27030296-27031604:-	gi|147793834|emb|CAN66614.1|	hypothetical protein VITISV_023172 [Vitis vinifera]	GO:0006968|cellular defense response;GO:0006071|glycerol metabolic process;GO:0006629|lipid metabolic process;	GO:0016021|integral component of membrane;GO:0005886|plasma membrane;	GO:0005524|ATP binding;GO:0008889|glycerophosphodiester phosphodiesterase activity;GO:0004674|protein serine/threonine kinase activity;	.	.
VIT_211s0052g01090	1665.13	796.958	2.08935	1.06306	1.19986e-09	yes	chr11:18816428-18820459:+	gi|225446080|ref|XP_002272782.1|	PREDICTED: 4-coumarate--CoA ligase 2 [Vitis vinifera]	GO:0009698|phenylpropanoid metabolic process;	.	GO:0016207|4-coumarate-CoA ligase activity;GO:0005524|ATP binding;	.	.
VIT_206s0080g00590	20.6358	9.87912	2.08883	1.06269	0.287104	yes	chr6:20588111-20588704:-	gi|225464922|ref|XP_002274717.1|	PREDICTED: uncharacterized protein LOC100265664 [Vitis vinifera]	.	.	.	.	.
VIT_207s0104g01220	30.8465	14.7754	2.0877	1.06191	0.189465	yes	chr7:2254051-2256228:-	gi|225436813|ref|XP_002270167.1|	PREDICTED: uncharacterized protein LOC100240762 [Vitis vinifera]	.	.	.	.	.
VIT_200s1614g00010	44.2035	21.1925	2.08581	1.06061	0.0946029	yes	chrUn:39774439-39775550:+	gi|731436107|ref|XP_010645761.1|	PREDICTED: glycerophosphodiester phosphodiesterase protein kinase domain-containing GDPDL2-like [Vitis vinifera]	GO:0006968|cellular defense response;GO:0006071|glycerol metabolic process;GO:0006629|lipid metabolic process;	GO:0016021|integral component of membrane;GO:0005886|plasma membrane;	GO:0005524|ATP binding;GO:0008889|glycerophosphodiester phosphodiesterase activity;GO:0004674|protein serine/threonine kinase activity;	.	.
VIT_219s0027g00020	69.0145	33.1445	2.08223	1.05813	0.0960314	yes	chr19:18129423-18130875:-	gi|225470800|ref|XP_002263341.1|	PREDICTED: serine/threonine-protein kinase WAG1 [Vitis vinifera]	GO:0009926|auxin polar transport;GO:0009734|auxin-activated signaling pathway;GO:0048825|cotyledon development;GO:0035556|intracellular signal transduction;GO:0006468|protein phosphorylation;GO:0040008|regulation of growth;	GO:0005737|cytoplasm;GO:0005829|cytosol;GO:0005886|plasma membrane;	GO:0005524|ATP binding;GO:0016301|kinase activity;GO:0004674|protein serine/threonine kinase activity;	.	.
VIT_215s0024g00400	377.26	181.216	2.08183	1.05785	1.08166e-07	yes	chr15:581224-586019:-	gi|731419916|ref|XP_002275171.2|	PREDICTED: putative disease resistance protein RGA3 isoform X1 [Vitis vinifera]	GO:0006952|defense response;	.	GO:0043531|ADP binding;GO:0005524|ATP binding;	.	.
VIT_213s0064g00480	29.6603	14.2684	2.07874	1.05571	0.170015	yes	chr13:22104030-22108731:+	gi|359487397|ref|XP_002273684.2|	PREDICTED: furcatin hydrolase [Vitis vinifera]	GO:0005975|carbohydrate metabolic process;	GO:0009507|chloroplast;	GO:0033956|beta-apiosyl-beta-glucosidase activity;	.	.
VIT_205s0020g02200	2476.56	1191.44	2.07863	1.05563	9.33e-10	yes	chr5:3929490-3935830:+	gi|731388968|ref|XP_010649815.1|	PREDICTED: uncharacterized protein LOC100263026 [Vitis vinifera]	GO:0034356|NAD biosynthesis via nicotinamide riboside salvage pathway;GO:0019358|nicotinate nucleotide salvage;GO:0006152|purine nucleoside catabolic process;GO:0046135|pyrimidine nucleoside catabolic process;GO:0008655|pyrimidine-containing compound salvage;	GO:0005737|cytoplasm;GO:0005829|cytosol;GO:0005634|nucleus;	GO:0070635|nicotinamide riboside hydrolase activity;GO:0070636|nicotinic acid riboside hydrolase activity;GO:0008477|purine nucleosidase activity;GO:0050263|ribosylpyrimidine nucleosidase activity;GO:0045437|uridine nucleosidase activity;	.	.
VIT_216s0050g02510	290.903	140.224	2.07457	1.05281	1.03312e-05	yes	chr16:19477127-19480222:-	gi|359490533|ref|XP_002267793.2|	PREDICTED: probable WRKY transcription factor 53 [Vitis vinifera]	GO:0009816|defense response to bacterium, incompatible interaction;GO:0010150|leaf senescence;GO:0045893|positive regulation of transcription, DNA-templated;GO:0031347|regulation of defense response;GO:0010200|response to chitin;GO:0042542|response to hydrogen peroxide;GO:0010193|response to ozone;GO:0009751|response to salicylic acid;GO:0006351|transcription, DNA-templated;	GO:0009507|chloroplast;GO:0005634|nucleus;	GO:0003677|DNA binding;GO:0043565|sequence-specific DNA binding;GO:0003700|transcription factor activity, sequence-specific DNA binding;	.	.
VIT_208s0007g06030	175.708	84.7862	2.07237	1.05128	0.000184917	yes	chr8:19869237-19870549:-	gi|731400331|ref|XP_010653914.1|	PREDICTED: glucan endo-1,3-beta-glucosidase, basic isoform-like [Vitis vinifera]	GO:0005975|carbohydrate metabolic process;GO:0006952|defense response;GO:0009607|response to biotic stimulus;	.	GO:0042973|glucan endo-1,3-beta-D-glucosidase activity;	.	.
VIT_218s0001g11310	149.277	72.1089	2.07017	1.04975	0.00163259	yes	chr18:9622093-9623242:-	gi|225458485|ref|XP_002284108.1|	PREDICTED: dof zinc finger protein DOF3.4 [Vitis vinifera]	GO:0042545|cell wall modification;GO:0045787|positive regulation of cell cycle;GO:0045893|positive regulation of transcription, DNA-templated;GO:0009733|response to auxin;GO:0009751|response to salicylic acid;GO:0006351|transcription, DNA-templated;	GO:0005634|nucleus;	GO:0003677|DNA binding;GO:0046872|metal ion binding;GO:0003700|transcription factor activity, sequence-specific DNA binding;GO:0044212|transcription regulatory region DNA binding;	.	.
VIT_214s0066g01820	357.935	173.092	2.06789	1.04816	0.000100235	yes	chr14:28139358-28141121:+	gi|731419272|ref|XP_010660968.1|	PREDICTED: senescence-associated carboxylesterase 101-like [Vitis vinifera]	GO:0007568|aging;GO:0006952|defense response;GO:0016042|lipid catabolic process;GO:0006629|lipid metabolic process;GO:1900426|positive regulation of defense response to bacterium;GO:1902290|positive regulation of defense response to oomycetes;GO:0002230|positive regulation of defense response to virus by host;GO:1900057|positive regulation of leaf senescence;	GO:0098588|bounding membrane of organelle;GO:0005737|cytoplasm;GO:0016021|integral component of membrane;GO:0005634|nucleus;	GO:0052689|carboxylic ester hydrolase activity;GO:0016298|lipase activity;	.	.
VIT_204s0044g01120	737.235	356.641	2.06717	1.04765	6.36718e-12	yes	chr4:22463343-22470471:+	gi|225431501|ref|XP_002281334.1|	PREDICTED: alcohol dehydrogenase 1 isoform X2 [Vitis vinifera]	.	GO:0005737|cytoplasm;	GO:0004022|alcohol dehydrogenase (NAD) activity;GO:0008270|zinc ion binding;	.	.
VIT_206s0004g02010	163.34	79.1069	2.0648	1.046	0.00129024	yes	chr6:2443493-2443835:+	gi|297746334|emb|CBI16390.3|	unnamed protein product [Vitis vinifera]	.	.	.	.	.
VIT_203s0038g03220	454.225	220.085	2.06386	1.04535	3.40084e-06	yes	chr3:2341585-2344558:-	gi|359474985|ref|XP_002278760.2|	PREDICTED: lysM domain-containing GPI-anchored protein 2 [Vitis vinifera]	GO:0006952|defense response;	GO:0031225|anchored component of membrane;GO:0046658|anchored component of plasma membrane;GO:0005886|plasma membrane;GO:0009506|plasmodesma;	GO:0008061|chitin binding;	.	.
VIT_214s0083g01140	533.932	258.818	2.06296	1.04472	1.50773e-09	yes	chr14:23478095-23480506:-	gi|225451798|ref|XP_002281305.1|	PREDICTED: uncharacterized protein LOC100258293 [Vitis vinifera]	.	.	.	.	.
VIT_205s0077g01680	73.1729	35.4898	2.0618	1.04391	0.0306406	yes	chr5:1304896-1306233:+	gi|225431834|ref|XP_002271360.1|	PREDICTED: major allergen Pru ar 1 [Vitis vinifera]	GO:0006952|defense response;GO:0009607|response to biotic stimulus;	.	.	.	.
VIT_216s0013g00450	287.818	139.655	2.06092	1.04329	1.63e-05	yes	chr16:5544869-5545672:+	gi|731422900|ref|XP_010662276.1|	PREDICTED: uncharacterized protein LOC104882052 [Vitis vinifera]	.	.	.	.	.
VIT_207s0005g04020	264.486	128.432	2.05935	1.04219	3.2618e-05	yes	chr7:7095873-7099689:+	gi|225438015|ref|XP_002270968.1|	PREDICTED: probable LRR receptor-like serine/threonine-protein kinase At4g08850 [Vitis vinifera]	.	GO:0016021|integral component of membrane;GO:0016020|membrane;GO:0005886|plasma membrane;GO:0009506|plasmodesma;	GO:0005524|ATP binding;GO:0004674|protein serine/threonine kinase activity;	.	.
VIT_203s0088g01180	2651.77	1289.44	2.05653	1.04021	1.39e-10	yes	chr3:9438634-9442254:-	gi|359475504|ref|XP_002271143.2|	PREDICTED: receptor-like protein kinase HAIKU2 [Vitis vinifera]	GO:0009960|endosperm development;GO:0009755|hormone-mediated signaling pathway;GO:0046777|protein autophosphorylation;GO:0007178|transmembrane receptor protein serine/threonine kinase signaling pathway;	GO:0016021|integral component of membrane;GO:0005886|plasma membrane;GO:0009506|plasmodesma;	GO:0005524|ATP binding;GO:0001653|peptide receptor activity;GO:0004675|transmembrane receptor protein serine/threonine kinase activity;GO:0031625|ubiquitin protein ligase binding;	.	.
VIT_202s0033g00270	29.5772	14.3839	2.05627	1.04003	0.155598	yes	chr2:14010910-14014408:-	gi|731381675|ref|XP_010664884.1|	PREDICTED: isoflavone reductase homolog [Vitis vinifera]	.	.	GO:0016491|oxidoreductase activity;	.	.
VIT_205s0094g01530	1915.05	931.37	2.05616	1.03995	1.63e-08	yes	chr5:24803935-24808413:+	gi|255585279|ref|XP_002533339.1|	conserved hypothetical protein [Ricinus communis]	.	.	.	.	.
VIT_200s2608g00010	28.3995	13.8192	2.05507	1.03919	0.163972	yes	chrUn:42418276-42420423:+	gi|22797073|emb|CAC87854.1|	thylakoid structural protein, partial (chloroplast) [Nelumbo nucifera]	GO:0009772|photosynthetic electron transport in photosystem II;GO:0018298|protein-chromophore linkage;	GO:0009535|chloroplast thylakoid membrane;GO:0016021|integral component of membrane;GO:0009523|photosystem II;	GO:0016168|chlorophyll binding;GO:0045156|electron transporter, transferring electrons within the cyclic electron transport pathway of photosynthesis activity;	.	.
VIT_201s0146g00400	170.702	83.1047	2.05406	1.03848	0.000248072	yes	chr1:22268085-22269712:+	gi|225425150|ref|XP_002263113.1|	PREDICTED: uncharacterized protein LOC100247256 [Vitis vinifera]	.	.	.	.	.
VIT_213s0019g02890	24.6882	12.0223	2.05353	1.0381	0.37127	yes	chr13:4089630-4091546:+	gi|225449284|ref|XP_002276823.1|	PREDICTED: 7-deoxyloganetic acid glucosyltransferase-like [Vitis vinifera]	GO:1900994|(-)-secologanin biosynthetic process;	.	GO:0035251|UDP-glucosyltransferase activity;	.	.
VIT_207s0031g00500	26.2685	12.8053	2.05138	1.03659	0.200916	yes	chr7:16714870-16717234:+	gi|225438740|ref|XP_002277899.1|	PREDICTED: subtilisin-like protease [Vitis vinifera]	GO:0080001|mucilage extrusion from seed coat;GO:0048359|mucilage metabolic process involved in seed coat development;GO:0010214|seed coat development;	GO:0048046|apoplast;GO:0005618|cell wall;GO:0005576|extracellular region;GO:0009505|plant-type cell wall;	GO:0004252|serine-type endopeptidase activity;	.	.
VIT_207s0205g00010	264.661	129.1	2.05005	1.03566	0.00384697	yes	chr7:15068712-15070381:-	gi|359480520|ref|XP_003632481.1|	PREDICTED: uncharacterized protein At5g65660 [Vitis vinifera]	.	GO:0016021|integral component of membrane;GO:0005886|plasma membrane;	.	.	.
VIT_211s0016g01060	258.028	125.869	2.04998	1.03561	0.000230378	yes	chr11:865727-869908:-	gi|225444724|ref|XP_002277991.1|	PREDICTED: serine/threonine-protein kinase At5g01020 [Vitis vinifera]	.	GO:0005886|plasma membrane;	GO:0005524|ATP binding;GO:0004674|protein serine/threonine kinase activity;	.	.
VIT_217s0000g02700	52.9946	25.8578	2.04946	1.03524	0.0865008	yes	chr17:2506020-2509845:-	gi|225456100|ref|XP_002281357.1|	PREDICTED: alpha-dioxygenase 2 [Vitis vinifera]	GO:0031408|oxylipin biosynthetic process;GO:0006979|response to oxidative stress;	.	GO:0051213|dioxygenase activity;GO:0020037|heme binding;GO:0046872|metal ion binding;GO:0004601|peroxidase activity;	.	.
VIT_215s0048g01080	67.8422	33.1133	2.04879	1.03477	0.0240854	yes	chr15:15203473-15204045:+	gi|720072821|ref|XP_010278501.1|	PREDICTED: uncharacterized protein LOC104612680 [Nelumbo nucifera]	.	.	.	.	.
VIT_208s0007g04020	222.19	108.456	2.04868	1.03469	3.85164e-05	yes	chr8:18015084-18020202:-	gi|225441014|ref|XP_002277536.1|	PREDICTED: putative lysozyme-like protein [Vitis vinifera]	GO:0006325|chromatin organization;GO:0009908|flower development;GO:0045087|innate immune response;GO:0010150|leaf senescence;GO:0045824|negative regulation of innate immune response;GO:0009640|photomorphogenesis;GO:0006355|regulation of transcription, DNA-templated;GO:0006351|transcription, DNA-templated;GO:0010228|vegetative to reproductive phase transition of meristem;	GO:0005634|nucleus;	GO:0003680|AT DNA binding;GO:0003690|double-stranded DNA binding;GO:0042393|histone binding;GO:0043621|protein self-association;	.	.
VIT_209s0002g00410	7.00357	3.41975	2.04798	1.0342	0.562149	yes	chr9:323916-324504:-	gi|359482897|ref|XP_003632857.1|	PREDICTED: uncharacterized protein LOC100855396 [Vitis vinifera]	.	.	.	.	.
VIT_200s2376g00010	62.4125	30.4919	2.04685	1.03341	0.0330216	yes	chrUn:41752349-41754448:+	gi|296087042|emb|CBI14826.3|	unnamed protein product [Vitis vinifera]	GO:0055114|oxidation-reduction process;	GO:0005743|mitochondrial inner membrane;GO:0005758|mitochondrial intermembrane space;GO:0005777|peroxisome;	GO:0005509|calcium ion binding;GO:0050660|flavin adenine dinucleotide binding;GO:0016491|oxidoreductase activity;	.	.
VIT_204s0008g00180	2734.05	1336.29	2.046	1.0328	4.71e-11	yes	chr4:105312-112040:+	gi|731384799|ref|XP_010648278.1|	PREDICTED: NADP-dependent malic enzyme isoform X1 [Vitis vinifera]	GO:0006108|malate metabolic process;	GO:0005737|cytoplasm;	GO:0004471|malate dehydrogenase (decarboxylating) (NAD+) activity;GO:0004473|malate dehydrogenase (decarboxylating) (NADP+) activity;GO:0046872|metal ion binding;GO:0051287|NAD binding;GO:0008948|oxaloacetate decarboxylase activity;	.	.
VIT_210s0003g00390	88.4931	43.2545	2.04587	1.03271	0.0168449	yes	chr10:1675553-1676274:-	gi|225443584|ref|XP_002278515.1|	PREDICTED: glutaredoxin-C9 [Vitis vinifera]	GO:0045454|cell redox homeostasis;GO:0009867|jasmonic acid mediated signaling pathway;GO:0009751|response to salicylic acid;GO:0009863|salicylic acid mediated signaling pathway;	GO:0005737|cytoplasm;GO:0005634|nucleus;	GO:0009055|electron carrier activity;GO:0015035|protein disulfide oxidoreductase activity;	.	.
VIT_216s0148g00120	13.1258	6.4171	2.04545	1.03242	0.411561	yes	chr16:20043858-20045218:+	gi|731424283|ref|XP_010662815.1|	PREDICTED: cysteine-rich receptor-like protein kinase 37 [Vitis vinifera]	GO:0006968|cellular defense response;GO:0006071|glycerol metabolic process;GO:0006629|lipid metabolic process;	GO:0016021|integral component of membrane;GO:0005886|plasma membrane;	GO:0005524|ATP binding;GO:0008889|glycerophosphodiester phosphodiesterase activity;GO:0004674|protein serine/threonine kinase activity;	.	.
VIT_201s0026g02710	681.24	333.067	2.04536	1.03235	1.67743e-09	yes	chr1:12441861-12443320:-	gi|731373517|ref|XP_010651865.1|	PREDICTED: NAC transcription factor 29 [Vitis vinifera]	GO:0009908|flower development;GO:0009835|fruit ripening;GO:0010150|leaf senescence;GO:0009825|multidimensional cell growth;GO:0006351|transcription, DNA-templated;	GO:0005634|nucleus;	GO:0003677|DNA binding;GO:0003700|transcription factor activity, sequence-specific DNA binding;	.	.
VIT_208s0007g02810	307.604	150.449	2.04457	1.0318	1.12e-05	yes	chr8:16860673-16864592:+	gi|359482026|ref|XP_002275955.2|	PREDICTED: B3 domain-containing protein At2g36080-like [Vitis vinifera]	GO:0045892|negative regulation of transcription, DNA-templated;GO:0080167|response to karrikin;GO:0006351|transcription, DNA-templated;	GO:0005634|nucleus;	GO:0003677|DNA binding;GO:0003700|transcription factor activity, sequence-specific DNA binding;	.	.
VIT_209s0002g02230	161.207	78.8886	2.04348	1.03103	0.000379425	yes	chr9:2047331-2048290:+	gi|297743086|emb|CBI35953.3|	unnamed protein product [Vitis vinifera]	.	.	.	.	.
VIT_208s0007g02100	106.762	52.2515	2.04324	1.03086	0.0307267	yes	chr8:16139347-16140838:-	gi|297740224|emb|CBI30406.3|	unnamed protein product [Vitis vinifera]	.	.	.	.	.
VIT_201s0010g03930	1168.91	572.146	2.04302	1.0307	3.3637e-13	yes	chr1:21459750-21461621:-	gi|225425364|ref|XP_002275576.1|	PREDICTED: probable WRKY transcription factor 75 [Vitis vinifera]	GO:0010055|atrichoblast differentiation;GO:0048527|lateral root development;GO:0000122|negative regulation of transcription from RNA polymerase II promoter;GO:0043620|regulation of DNA-templated transcription in response to stress;GO:0032107|regulation of response to nutrient levels;GO:0006351|transcription, DNA-templated;	GO:0005634|nucleus;	GO:0001046|core promoter sequence-specific DNA binding;GO:0003700|transcription factor activity, sequence-specific DNA binding;GO:0044212|transcription regulatory region DNA binding;	.	.
VIT_200s0258g00090	33.0514	16.1808	2.04264	1.03043	0.146235	yes	chrUn:18310813-18312060:-	gi|731438387|ref|XP_010646612.1|	PREDICTED: probable receptor-like protein kinase At5g39020 [Vitis vinifera]	GO:0006968|cellular defense response;GO:0006071|glycerol metabolic process;GO:0006629|lipid metabolic process;	GO:0016021|integral component of membrane;GO:0005886|plasma membrane;	GO:0005524|ATP binding;GO:0008889|glycerophosphodiester phosphodiesterase activity;GO:0004674|protein serine/threonine kinase activity;	.	.
VIT_219s0140g00120	696.477	341.095	2.04189	1.0299	6.52e-10	yes	chr19:15497652-15500059:+	gi|225470621|ref|XP_002263961.1|	PREDICTED: gibberellin 2-beta-dioxygenase 1 [Vitis vinifera]	GO:0009686|gibberellin biosynthetic process;	.	GO:0045543|gibberellin 2-beta-dioxygenase activity;GO:0005506|iron ion binding;	.	.
VIT_200s0438g00020	12.1619	5.96788	2.03789	1.02708	0.440584	yes	chrUn:29075969-29076758:+	gi|404481686|ref|YP_006666115.1|	ATP synthase F0 subunit 9 (mitochondrion) [Malus domestica]	GO:0015991|ATP hydrolysis coupled proton transport;GO:0015986|ATP synthesis coupled proton transport;	GO:0016021|integral component of membrane;GO:0031966|mitochondrial membrane;GO:0045263|proton-transporting ATP synthase complex, coupling factor F(o);	GO:0005524|ATP binding;GO:0015078|hydrogen ion transmembrane transporter activity;GO:0008289|lipid binding;	.	.
VIT_204s0044g00870	145.696	71.5028	2.03763	1.02689	0.00133281	yes	chr4:22059413-22060988:+	gi|225431543|ref|XP_002281970.1|	PREDICTED: U-box domain-containing protein 27 [Vitis vinifera]	GO:0010200|response to chitin;	.	GO:0016874|ligase activity;GO:0004842|ubiquitin-protein transferase activity;	.	.
VIT_202s0025g02850	238.707	117.16	2.03744	1.02676	2.31666e-05	yes	chr2:2458471-2464468:+	gi|731379983|ref|XP_010661922.1|	PREDICTED: LOW QUALITY PROTEIN: subtilisin-like protease SBT3.5 [Vitis vinifera]	GO:0009682|induced systemic resistance;	GO:0031012|extracellular matrix;GO:0009505|plant-type cell wall;GO:0005578|proteinaceous extracellular matrix;	GO:0004252|serine-type endopeptidase activity;	.	.
VIT_204s0023g01120	412.637	202.544	2.03727	1.02664	0.000100693	yes	chr4:17554156-17555381:-	gi|225430862|ref|XP_002269182.1|	PREDICTED: probable galacturonosyltransferase-like 1 [Vitis vinifera]	GO:0071555|cell wall organization;GO:0045489|pectin biosynthetic process;	GO:0005794|Golgi apparatus;GO:0000139|Golgi membrane;GO:0016021|integral component of membrane;	GO:0047262|polygalacturonate 4-alpha-galacturonosyltransferase activity;	.	.
VIT_201s0011g03430	133.477	65.5763	2.03545	1.02535	0.00123115	yes	chr1:3112762-3113407:-	gi|359472965|ref|XP_003631223.1|	PREDICTED: protein NIM1-INTERACTING 2 [Vitis vinifera]	.	.	.	.	.
VIT_204s0008g04460	10.1345	4.98285	2.03388	1.02423	0.459965	yes	chr4:3833314-3835170:-	gi|731385632|ref|XP_002281989.2|	PREDICTED: molybdate transporter 1 [Vitis vinifera]	GO:0015689|molybdate ion transport;	GO:0016021|integral component of membrane;GO:0031966|mitochondrial membrane;GO:0005739|mitochondrion;GO:0005773|vacuole;	GO:0015098|molybdate ion transmembrane transporter activity;	.	.
VIT_214s0066g01570	227.223	111.744	2.03342	1.02391	0.00027153	yes	chr14:27940202-27941441:-	gi|731419195|ref|XP_010660939.1|	PREDICTED: uncharacterized protein LOC104881673 isoform X1 [Vitis vinifera]	.	.	.	.	.
VIT_202s0025g04120	409.225	201.555	2.03034	1.02172	4.07e-07	yes	chr2:3644558-3649106:+	gi|225426832|ref|XP_002276651.1|	PREDICTED: uncharacterized protein LOC100254717 [Vitis vinifera]	.	.	.	.	.
VIT_203s0091g00690	1143.53	563.673	2.02871	1.02056	1.63e-11	yes	chr3:7125371-7126295:-	gi|147795667|emb|CAN61204.1|	hypothetical protein VITISV_013668 [Vitis vinifera]	GO:0035264|multicellular organism growth;GO:0045892|negative regulation of transcription, DNA-templated;GO:0010117|photoprotection;GO:0015979|photosynthesis;GO:0009737|response to abscisic acid;GO:0010200|response to chitin;GO:0009409|response to cold;GO:0009644|response to high light intensity;GO:0006979|response to oxidative stress;GO:0009651|response to salt stress;GO:0009414|response to water…	GO:0005634|nucleus;	GO:0046872|metal ion binding;GO:0043565|sequence-specific DNA binding;GO:0003700|transcription factor activity, sequence-specific DNA binding;	.	.
VIT_208s0105g00400	201.522	99.3432	2.02854	1.02044	0.00036275	yes	chr8:7652605-7656300:+	gi|225439416|ref|XP_002264016.1|	PREDICTED: trihelix transcription factor GT-3b [Vitis vinifera]	GO:0006355|regulation of transcription, DNA-templated;GO:0006351|transcription, DNA-templated;	GO:0016592|mediator complex;GO:0005730|nucleolus;GO:0005634|nucleus;	GO:0043565|sequence-specific DNA binding;GO:0003700|transcription factor activity, sequence-specific DNA binding;	.	.
VIT_213s0019g00480	95.0787	46.9487	2.02516	1.01804	0.0111808	yes	chr13:2500575-2501349:+	gi|225449611|ref|XP_002284111.1|	PREDICTED: zinc finger protein ZAT12 [Vitis vinifera]	GO:0009631|cold acclimation;GO:0042538|hyperosmotic salinity response;GO:0009643|photosynthetic acclimation;GO:0010200|response to chitin;GO:0009409|response to cold;GO:0009408|response to heat;GO:0009416|response to light stimulus;GO:0006979|response to oxidative stress;GO:0010224|response to UV-B;GO:0009611|response to wounding;GO:0006351|transcription, DNA-templated;	GO:0005634|nucleus;	GO:0046872|metal ion binding;GO:0003700|transcription factor activity, sequence-specific DNA binding;	.	.
VIT_203s0091g00810	480.791	237.581	2.0237	1.01699	1.85524e-08	yes	chr3:7287360-7289100:+	gi|359475444|ref|XP_003631687.1|	PREDICTED: uncharacterized protein LOC100854891 [Vitis vinifera]	.	.	.	.	.
VIT_218s0001g06760	291.943	144.337	2.02265	1.01625	5.68e-05	yes	chr18:5054380-5055720:+	gi|225459188|ref|XP_002284015.1|	PREDICTED: putative clathrin assembly protein At4g40080 [Vitis vinifera]	GO:0006897|endocytosis;	GO:0030136|clathrin-coated vesicle;GO:0005905|coated pit;GO:0005794|Golgi apparatus;	GO:0005543|phospholipid binding;	.	.
VIT_216s0013g00410	193.717	95.7784	2.02256	1.01618	0.000492441	yes	chr16:5495718-5497701:+	gi|731422900|ref|XP_010662276.1|	PREDICTED: uncharacterized protein LOC104882052 [Vitis vinifera]	.	.	.	.	.
VIT_207s0005g00820	3044.77	1506.46	2.02114	1.01517	1.66e-20	yes	chr7:3446912-3448624:+	gi|225437444|ref|XP_002272464.1|	PREDICTED: ethylene-responsive transcription factor ERF073 [Vitis vinifera]	GO:0009873|ethylene-activated signaling pathway;GO:0034059|response to anoxia;GO:0006351|transcription, DNA-templated;	GO:0005634|nucleus;	GO:0003677|DNA binding;GO:0003700|transcription factor activity, sequence-specific DNA binding;	.	.
VIT_209s0018g00240	5880.49	2909.97	2.02081	1.01493	3.94e-13	yes	chr9:16094011-16097446:+	gi|526118020|ref|NP_001267919.1|	probable WRKY transcription factor 40-like [Vitis vinifera]	GO:0042742|defense response to bacterium;GO:0050832|defense response to fungus;GO:0045892|negative regulation of transcription, DNA-templated;GO:0031347|regulation of defense response;GO:0010200|response to chitin;GO:0002237|response to molecule of bacterial origin;GO:0009751|response to salicylic acid;GO:0009611|response to wounding;GO:0006351|transcription, DNA-templated;	GO:0005634|nucleus;	GO:0043565|sequence-specific DNA binding;GO:0003700|transcription factor activity, sequence-specific DNA binding;GO:0044212|transcription regulatory region DNA binding;	.	.
VIT_207s0005g01320	175.084	86.6822	2.01984	1.01424	0.00217726	yes	chr7:3854148-3854869:-	gi|225437535|ref|XP_002275699.1|	PREDICTED: uncharacterized protein LOC100253802 [Vitis vinifera]	.	.	.	.	.
VIT_218s0001g01960	435.189	215.477	2.01965	1.01411	6.04767e-08	yes	chr18:2415255-2417215:-	gi|225459647|ref|XP_002284588.1|	PREDICTED: probable receptor-like protein kinase At1g11050 [Vitis vinifera]	.	GO:0016021|integral component of membrane;	GO:0005524|ATP binding;GO:0004674|protein serine/threonine kinase activity;	.	.
VIT_206s0004g06480	206.428	102.241	2.01904	1.01367	0.000125328	yes	chr6:7204985-7207180:+	gi|731391879|ref|XP_002279272.2|	PREDICTED: 2-methylbutanal oxime monooxygenase-like [Vitis vinifera]	.	GO:0005783|endoplasmic reticulum;GO:0016021|integral component of membrane;GO:0031090|organelle membrane;	GO:0020037|heme binding;GO:0005506|iron ion binding;GO:0016709|oxidoreductase activity, acting on paired donors, with incorporation or reduction of molecular oxygen, NAD(P)H as one donor, and incorporation of one atom of oxygen;	.	.
VIT_205s0020g03690	636.082	315.047	2.019	1.01364	4.99e-09	yes	chr5:5401299-5402084:+	gi|225432712|ref|XP_002282836.1|	PREDICTED: uncharacterized protein YIR042C [Vitis vinifera]	.	.	GO:0008080|N-acetyltransferase activity;	.	.
VIT_212s0057g00420	1336.95	663.35	2.01546	1.01111	2.70344e-13	yes	chr12:9022685-9025772:-	gi|225447614|ref|XP_002273270.1|	PREDICTED: cytochrome b561 and DOMON domain-containing protein At5g35735 [Vitis vinifera]	GO:0055114|oxidation-reduction process;	GO:0016021|integral component of membrane;GO:0005886|plasma membrane;	GO:0046872|metal ion binding;	.	.
VIT_204s0008g06930	381.28	189.314	2.014	1.01007	6.74e-06	yes	chr4:6981379-6982113:-	gi|731386165|ref|XP_002283416.2|	PREDICTED: uncharacterized protein LOC100242247 [Vitis vinifera]	.	.	.	.	.
VIT_204s0023g03600	1136.39	565.441	2.00975	1.00702	2.05e-10	yes	chr4:20125187-20128606:-	gi|731386758|ref|XP_010649014.1|	PREDICTED: thiosulfate sulfurtransferase 18 isoform X1 [Vitis vinifera]	.	GO:0005737|cytoplasm;	GO:0004792|thiosulfate sulfurtransferase activity;	.	.
VIT_209s0002g03570	102.025	50.8172	2.00769	1.00554	0.0222212	yes	chr9:3244575-3245960:+	gi|731403078|ref|XP_010654903.1|	PREDICTED: LOW QUALITY PROTEIN: ABC transporter G family member 29-like [Vitis vinifera]	GO:0006855|drug transmembrane transport;GO:0015850|organic hydroxy compound transport;GO:1901140|p-coumaryl alcohol transport;GO:1901141|regulation of lignin biosynthetic process;	GO:0016021|integral component of membrane;GO:0005886|plasma membrane;	GO:0005524|ATP binding;GO:0016887|ATPase activity;	.	.
VIT_209s0002g05400	278.801	138.919	2.00694	1.00499	1.05e-05	yes	chr9:5146167-5160090:-	gi|297743345|emb|CBI36212.3|	unnamed protein product [Vitis vinifera]	GO:0006810|transport;	GO:0016021|integral component of membrane;	GO:0005524|ATP binding;GO:0016887|ATPase activity;	.	.
VIT_219s0014g00710	564.819	281.519	2.00633	1.00456	1.66e-06	yes	chr19:722093-726303:+	gi|359493989|ref|XP_002283497.2|	PREDICTED: probable LRR receptor-like serine/threonine-protein kinase At1g53440 [Vitis vinifera]	.	GO:0016021|integral component of membrane;GO:0005886|plasma membrane;	GO:0005524|ATP binding;GO:0004674|protein serine/threonine kinase activity;	.	.
VIT_214s0066g01710	76.1169	38.0245	2.00179	1.00129	0.0424592	yes	chr14:28045323-28048092:-	gi|731419231|ref|XP_010660953.1|	PREDICTED: protein ALTERED XYLOGLUCAN 4-like [Vitis vinifera]	GO:0010411|xyloglucan metabolic process;	GO:0005794|Golgi apparatus;GO:0016021|integral component of membrane;	.	.	.
VIT_212s0059g01380	7111.67	3553.64	2.00123	1.00089	1.35e-25	yes	chr12:6310724-6312814:+	gi|526117838|ref|NP_001267871.1|	aconitase 2, mitochondrial [Vitis vinifera]	GO:0009693|ethylene biosynthetic process;	.	GO:0009815|1-aminocyclopropane-1-carboxylate oxidase activity;GO:0031418|L-ascorbic acid binding;GO:0046872|metal ion binding;GO:0016706|oxidoreductase activity, acting on paired donors, with incorporation or reduction of molecular oxygen, 2-oxoglutarate as one donor, and incorporation of one atom each of oxygen into both donors;	.	.
VIT_205s0049g00720	136.276	68.0985	2.00116	1.00084	0.00148655	yes	chr5:7756347-7762544:-	gi|296083632|emb|CBI23621.3|	unnamed protein product [Vitis vinifera]	.	.	.	.	.
VIT_209s0002g03560	169.343	84.6544	2.0004	1.00029	0.000385997	yes	chr9:3242583-3244574:+	gi|297743195|emb|CBI36062.3|	unnamed protein product [Vitis vinifera]	GO:0006810|transport;	GO:0016021|integral component of membrane;	GO:0005524|ATP binding;GO:0016887|ATPase activity;	.	.
VIT_201s0011g03890	163.745	81.86	2.00031	1.00022	0.000540095	yes	chr1:3548907-3552245:-	gi|297737783|emb|CBI26984.3|	unnamed protein product [Vitis vinifera]	.	GO:0016021|integral component of membrane;GO:0005886|plasma membrane;	GO:0005524|ATP binding;GO:0004674|protein serine/threonine kinase activity;	.	.
VIT_219s0014g03290	3222.72	1611.24	2.00015	1.00011	1.34e-21	yes	chr19:3412628-3414263:+	gi|225461361|ref|XP_002284668.1|	PREDICTED: NAC domain-containing protein 72 [Vitis vinifera]	GO:0006355|regulation of transcription, DNA-templated;GO:0006351|transcription, DNA-templated;	GO:0005634|nucleus;	GO:0003677|DNA binding;	.	.
VIT_207s0031g01520	3.99539	1.99891	1.99878	0.99912	0.680264	yes	chr7:17625846-17626559:+	gi|296082496|emb|CBI21501.3|	unnamed protein product [Vitis vinifera]	.	.	.	.	.
VIT_206s0004g01135	629.951	315.378	1.99745	0.998159	8.02e-06	yes	chr6:1232668-1233854:+	gi|225435636|ref|XP_002285657.1|	PREDICTED: uncharacterized protein LOC100250058 [Vitis vinifera]	.	.	.	.	.
VIT_213s0084g00240	677.635	339.273	1.99732	0.998064	2.79e-09	yes	chr13:19001916-19003049:+	gi|225464021|ref|XP_002265863.1|	PREDICTED: cytosolic sulfotransferase 15 [Vitis vinifera]	GO:0009694|jasmonic acid metabolic process;GO:0009753|response to jasmonic acid;	GO:0005737|cytoplasm;	GO:0080131|hydroxyjasmonate sulfotransferase activity;	.	.
VIT_204s0044g00040	1025.62	513.997	1.99538	0.996666	4.87e-13	yes	chr4:20712932-20713781:-	gi|225467871|ref|XP_002272512.1|	PREDICTED: dirigent protein 19-like [Vitis vinifera]	.	GO:0048046|apoplast;	.	.	.
VIT_211s0016g05530	22216.5	11134.4	1.99531	0.996615	9.7e-18	yes	chr11:4929245-4930614:-	gi|297738974|emb|CBI28219.3|	unnamed protein product [Vitis vinifera]	GO:0055114|oxidation-reduction process;	.	GO:0009055|electron carrier activity;GO:0046872|metal ion binding;	.	.
VIT_208s0032g00240	921.403	462.097	1.99396	0.995636	2.8e-08	yes	chr8:3263007-3265066:+	gi|731398297|ref|XP_010653207.1|	PREDICTED: cytochrome P450 71D9-like [Vitis vinifera]	.	.	GO:0020037|heme binding;GO:0005506|iron ion binding;GO:0004497|monooxygenase activity;GO:0016705|oxidoreductase activity, acting on paired donors, with incorporation or reduction of molecular oxygen;	.	.
VIT_207s0141g00920	571.231	286.531	1.99361	0.995384	1.29e-07	yes	chr7:528389-530082:+	gi|731394784|ref|XP_002282477.2|	PREDICTED: cytochrome P450 94A1-like [Vitis vinifera]	.	GO:0005789|endoplasmic reticulum membrane;GO:0016021|integral component of membrane;	GO:0020037|heme binding;GO:0005506|iron ion binding;GO:0004497|monooxygenase activity;GO:0016705|oxidoreductase activity, acting on paired donors, with incorporation or reduction of molecular oxygen;	.	.
VIT_216s0050g02430	55.5895	27.8856	1.99348	0.995292	0.0504769	yes	chr16:19365550-19369476:-	gi|731423716|ref|XP_010662595.1|	PREDICTED: probable inactive receptor kinase At4g23740 [Vitis vinifera]	.	GO:0016021|integral component of membrane;GO:0005886|plasma membrane;	GO:0005524|ATP binding;GO:0004672|protein kinase activity;	.	.
VIT_207s0141g00330	23.2179	11.6471	1.99344	0.995263	0.299445	yes	chr7:193191-199470:-	gi|225437221|ref|XP_002275262.1|	PREDICTED: F-box/LRR-repeat protein 17 [Vitis vinifera]	GO:0009793|embryo development ending in seed dormancy;GO:0055047|generative cell mitosis;GO:0009555|pollen development;GO:0016567|protein ubiquitination;GO:0031146|SCF-dependent proteasomal ubiquitin-dependent protein catabolic process;GO:0048316|seed development;	GO:0001673|male germ cell nucleus;GO:0019005|SCF ubiquitin ligase complex;	.	.	.
VIT_203s0180g00190	1.01049	0.506944	1.99329	0.99515	0.996028	yes	chr3:6119889-6124371:+	gi|147816452|emb|CAN77433.1|	hypothetical protein VITISV_017815 [Vitis vinifera]	.	.	.	.	.
VIT_208s0007g05220	1.01049	0.506944	1.99329	0.99515	0.996028	yes	chr8:19138447-19139355:+	gi|731400497|ref|XP_010653970.1|	PREDICTED: uncharacterized protein LOC104880136 [Vitis vinifera]	.	.	.	.	.
VIT_203s0063g02570	1.01049	0.506944	1.99329	0.99515	0.996028	yes	chr3:5798734-5801313:+	gi|297741459|emb|CBI32590.3|	unnamed protein product [Vitis vinifera]	.	.	.	.	.
VIT_200s0347g00045	1.01049	0.506944	1.99329	0.99515	0.996028	yes	chrUn:24826546-24827016:+	gi|731436907|ref|XP_010646863.1|	PREDICTED: G-type lectin S-receptor-like serine/threonine-protein kinase At1g11330 [Vitis vinifera]	GO:0048544|recognition of pollen;	GO:0016021|integral component of membrane;GO:0005886|plasma membrane;	GO:0005524|ATP binding;GO:0005516|calmodulin binding;GO:0030246|carbohydrate binding;GO:0004674|protein serine/threonine kinase activity;	.	.
VIT_218s0089g01140	1.01049	0.506944	1.99329	0.99515	0.996028	yes	chr18:29047248-29049939:-	gi|731431568|ref|XP_002264514.2|	PREDICTED: wall-associated receptor kinase-like 8 [Vitis vinifera]	.	GO:0016021|integral component of membrane;	GO:0005524|ATP binding;GO:0005509|calcium ion binding;GO:0030247|polysaccharide binding;GO:0004674|protein serine/threonine kinase activity;	.	.
VIT_212s0142g00240	1.01049	0.506944	1.99329	0.99515	0.996028	yes	chr12:199995-201725:+	gi|225446871|ref|XP_002283883.1|	PREDICTED: protodermal factor 1 [Vitis vinifera]	.	GO:0005576|extracellular region;	.	.	.
VIT_219s0027g00910	1.01049	0.506944	1.99329	0.99515	0.996028	yes	chr19:20288471-20290152:+	gi|731434221|ref|XP_002265591.3|	PREDICTED: transcription factor JUNGBRUNNEN 1 [Vitis vinifera]	GO:0009718|anthocyanin-containing compound biosynthetic process;GO:0010120|camalexin biosynthetic process;GO:0042538|hyperosmotic salinity response;GO:0010150|leaf senescence;GO:1900056|negative regulation of leaf senescence;GO:0006561|proline biosynthetic process;GO:0006351|transcription, DNA-templated;GO:0005992|trehalose biosynthetic process;	GO:0005634|nucleus;	GO:0003677|DNA binding;GO:0003700|transcription factor activity, sequence-specific DNA binding;	.	.
VIT_219s0138g00080	1.01049	0.506944	1.99329	0.99515	0.996028	yes	chr19:13942551-13944495:+	gi|731371393|ref|XP_010648891.1|	PREDICTED: uncharacterized protein LOC100255903 [Vitis vinifera]	.	.	.	.	.
VIT_203s0063g01400	1.01049	0.506944	1.99329	0.99515	0.996028	yes	chr3:4854093-4857037:+	gi|225428653|ref|XP_002281568.1|	PREDICTED: cell division cycle-associated 7-like protein [Vitis vinifera]	GO:0008284|positive regulation of cell proliferation;GO:0006355|regulation of transcription, DNA-templated;GO:0006351|transcription, DNA-templated;	GO:0005737|cytoplasm;GO:0005730|nucleolus;GO:0005634|nucleus;	.	.	.
VIT_211s0052g01580	1.01049	0.506944	1.99329	0.99515	0.996028	yes	chr11:19310627-19313103:-	gi|297735337|emb|CBI17777.3|	unnamed protein product [Vitis vinifera]	GO:0009718|anthocyanin-containing compound biosynthetic process;GO:0033485|cyanidin 3-O-glucoside biosynthetic process;GO:0033330|kaempferol O-glucoside biosynthetic process;GO:0033303|quercetin O-glucoside biosynthetic process;	.	GO:0047213|anthocyanidin 3-O-glucosyltransferase activity;	.	.
VIT_207s0005g04100	1.01049	0.506944	1.99329	0.99515	0.996028	yes	chr7:7199229-7203122:+	gi|731396166|ref|XP_010652404.1|	PREDICTED: probable LRR receptor-like serine/threonine-protein kinase At4g08850 [Vitis vinifera]	.	GO:0016021|integral component of membrane;GO:0016020|membrane;GO:0005886|plasma membrane;GO:0009506|plasmodesma;	GO:0005524|ATP binding;GO:0004674|protein serine/threonine kinase activity;	.	.
VIT_202s0025g04930	1.01049	0.506944	1.99329	0.99515	0.996028	yes	chr2:4431479-4434522:+	gi|225426682|ref|XP_002275215.1|	PREDICTED: guard cell S-type anion channel SLAC1 [Vitis vinifera]	GO:0009738|abscisic acid-activated signaling pathway;GO:0098656|anion transmembrane transport;GO:0006820|anion transport;GO:0006873|cellular ion homeostasis;GO:0015698|inorganic anion transport;GO:0050891|multicellular organismal water homeostasis;GO:0015711|organic anion transport;GO:1903959|regulation of anion transmembrane transport;GO:1902456|regulation of stomatal opening;GO:0009737|response…	GO:0016021|integral component of membrane;GO:0005886|plasma membrane;	GO:0008509|anion transmembrane transporter activity;GO:0019901|protein kinase binding;GO:0019903|protein phosphatase binding;GO:0008308|voltage-gated anion channel activity;	.	.
VIT_200s0253g00090	1.01049	0.506944	1.99329	0.99515	0.996028	yes	chrUn:17812140-17813209:+	gi|731436657|ref|XP_003635143.2|	PREDICTED: salicylic acid-binding protein 2-like [Vitis vinifera]	GO:0008152|metabolic process;GO:0009862|systemic acquired resistance, salicylic acid mediated signaling pathway;	.	GO:0016298|lipase activity;GO:0080031|methyl salicylate esterase activity;	.	.
VIT_201s0011g04110	1.01049	0.506944	1.99329	0.99515	0.996028	yes	chr1:3739975-3740166:+	gi|242087489|ref|XP_002439577.1|	hypothetical protein SORBIDRAFT_09g014016 [Sorghum bicolor]	GO:0042773|ATP synthesis coupled electron transport;	GO:0016021|integral component of membrane;GO:0005743|mitochondrial inner membrane;GO:0070469|respiratory chain;	GO:0008137|NADH dehydrogenase (ubiquinone) activity;	.	.
VIT_205s0077g01660	2.02097	1.01389	1.99329	0.99515	0.854239	yes	chr5:1298434-1299190:+	gi|225431838|ref|XP_002273952.1|	PREDICTED: major allergen Pru ar 1 [Vitis vinifera]	GO:0006952|defense response;GO:0009607|response to biotic stimulus;	.	.	.	.
VIT_218s0041g01140	2.02097	1.01389	1.99329	0.99515	0.854239	yes	chr18:25769243-25771054:+	gi|731431282|ref|XP_002280307.3|	PREDICTED: probable L-type lectin-domain containing receptor kinase S.5 [Vitis vinifera]	GO:0009755|hormone-mediated signaling pathway;GO:0046777|protein autophosphorylation;GO:0007178|transmembrane receptor protein serine/threonine kinase signaling pathway;	GO:0016021|integral component of membrane;GO:0005886|plasma membrane;GO:0009506|plasmodesma;	GO:0005524|ATP binding;GO:0030246|carbohydrate binding;GO:0001653|peptide receptor activity;GO:0004675|transmembrane receptor protein serine/threonine kinase activity;GO:0031625|ubiquitin protein ligase binding;	.	.
VIT_206s0080g01200	2.02097	1.01389	1.99329	0.99515	0.854239	yes	chr6:21361847-21362572:-	gi|225464828|ref|XP_002270691.1|	PREDICTED: protein YLS9 [Vitis vinifera]	GO:0051607|defense response to virus;GO:0010150|leaf senescence;GO:0051707|response to other organism;	GO:0009507|chloroplast;	.	.	.
VIT_208s0040g00470	2.02097	1.01389	1.99329	0.99515	0.854239	yes	chr8:11421887-11426428:-	gi|565474632|ref|XP_006294957.1|	hypothetical protein CARUB_v10024013mg [Capsella rubella]	.	.	GO:0005509|calcium ion binding;	.	.
VIT_218s0001g11520	2.02097	1.01389	1.99329	0.99515	0.854239	yes	chr18:9804770-9807880:+	gi|731430245|ref|XP_002282085.3|	PREDICTED: cytochrome P450 82A1-like [Vitis vinifera]	.	GO:0016020|membrane;	GO:0020037|heme binding;GO:0005506|iron ion binding;GO:0004497|monooxygenase activity;GO:0016705|oxidoreductase activity, acting on paired donors, with incorporation or reduction of molecular oxygen;	.	.
VIT_211s0016g04600	18.6823	37.2415	0.501654	-0.995236	0.113387	yes	chr11:3913460-3916375:+	gi|731407103|ref|XP_010656386.1|	PREDICTED: uncharacterized protein LOC100250892 [Vitis vinifera]	GO:0007623|circadian rhythm;GO:0009909|regulation of flower development;GO:0006351|transcription, DNA-templated;	GO:0005634|nucleus;	GO:0003677|DNA binding;GO:0003700|transcription factor activity, sequence-specific DNA binding;	.	.
VIT_200s1206g00010	117.1	233.464	0.501577	-0.995457	4.7e-05	yes	chrUn:37825679-37827010:+	gi|359497446|ref|XP_003635520.1|	PREDICTED: protein ASPARTIC PROTEASE IN GUARD CELL 1-like, partial [Vitis vinifera]	GO:0030163|protein catabolic process;GO:0009737|response to abscisic acid;GO:0009414|response to water deprivation;GO:0009627|systemic acquired resistance;	GO:0005783|endoplasmic reticulum;GO:0005576|extracellular region;	GO:0004190|aspartic-type endopeptidase activity;GO:0070001|aspartic-type peptidase activity;GO:0003677|DNA binding;	.	.
VIT_219s0015g00860	3.50178	6.98177	0.501561	-0.995502	0.554702	yes	chr19:8962768-8966249:+	gi|731433335|ref|XP_010644607.1|	PREDICTED: oligopeptide transporter 1-like [Vitis vinifera]	GO:0015833|peptide transport;GO:0015031|protein transport;GO:0055085|transmembrane transport;	GO:0016021|integral component of membrane;GO:0016020|membrane;	.	.	.
VIT_218s0075g00270	42.4637	84.7122	0.50127	-0.99634	0.0115253	yes	chr18:21628504-21629274:-	gi|731430863|ref|XP_010665204.1|	PREDICTED: uncharacterized protein LOC104882698 [Vitis vinifera]	.	.	.	.	.
VIT_219s0014g04170	16.7545	33.4331	0.501134	-0.996732	0.113571	yes	chr19:4465676-4469185:+	gi|731432453|ref|XP_010644279.1|	PREDICTED: G-type lectin S-receptor-like serine/threonine-protein kinase At4g27290 isoform X1 [Vitis vinifera]	GO:0009755|hormone-mediated signaling pathway;GO:0046777|protein autophosphorylation;GO:0048544|recognition of pollen;GO:0007178|transmembrane receptor protein serine/threonine kinase signaling pathway;	GO:0016021|integral component of membrane;GO:0005886|plasma membrane;GO:0009506|plasmodesma;GO:0005773|vacuole;	GO:0005524|ATP binding;GO:0030246|carbohydrate binding;GO:0001653|peptide receptor activity;GO:0004675|transmembrane receptor protein serine/threonine kinase activity;GO:0031625|ubiquitin protein ligase binding;	.	.
VIT_201s0011g02780	0.987209	1.97005	0.501109	-0.996805	0.87292	yes	chr1:2476578-2477385:+	gi|359473010|ref|XP_003631229.1|	PREDICTED: protein MIZU-KUSSEI 1 [Vitis vinifera]	GO:0009658|chloroplast organization;GO:0010274|hydrotropism;	GO:0032541|cortical endoplasmic reticulum;GO:0005737|cytoplasm;GO:0005783|endoplasmic reticulum;GO:0005789|endoplasmic reticulum membrane;GO:0016020|membrane;	.	.	.
VIT_200s0513g00010	0.987209	1.97005	0.501109	-0.996805	0.87292	yes	chrUn:30976452-30977781:-	gi|731396931|ref|XP_010652702.1|	PREDICTED: uncharacterized protein LOC100854050 [Vitis vinifera]	.	.	.	.	.
VIT_216s0022g00910	0.987209	1.97005	0.501109	-0.996805	0.87292	yes	chr16:12486708-12487834:-	gi|731423208|ref|XP_010662400.1|	PREDICTED: uncharacterized protein LOC104882109 [Vitis vinifera]	.	.	.	.	.
VIT_212s0028g02400	0.987209	1.97005	0.501109	-0.996805	0.87292	yes	chr12:3128695-3132201:-	gi|225446567|ref|XP_002276383.1|	PREDICTED: protein trichome birefringence-like 42 [Vitis vinifera]	GO:0030244|cellulose biosynthetic process;	GO:0016021|integral component of membrane;	.	.	.
VIT_214s0036g00960	0.987209	1.97005	0.501109	-0.996805	0.87292	yes	chr14:11427979-11429267:-	.	.	.	.	.	.	.
VIT_201s0011g02520	0.987209	1.97005	0.501109	-0.996805	0.87292	yes	chr1:2286545-2292470:-	gi|359473015|ref|XP_003631230.1|	PREDICTED: phosphate transporter PHO1 homolog 1 [Vitis vinifera]	GO:0016036|cellular response to phosphate starvation;GO:0035435|phosphate ion transmembrane transport;GO:0006817|phosphate ion transport;	GO:0005737|cytoplasm;GO:0005794|Golgi apparatus;GO:0016021|integral component of membrane;GO:0005886|plasma membrane;GO:0005802|trans-Golgi network;	GO:0015114|phosphate ion transmembrane transporter activity;	.	.
VIT_205s0020g02670	1.48081	2.95508	0.501109	-0.996805	0.780419	yes	chr5:4385273-4386103:+	gi|731389083|ref|XP_010649861.1|	PREDICTED: uncharacterized protein LOC104879247 [Vitis vinifera]	.	.	.	.	.
VIT_212s0035g01590	1.48081	2.95508	0.501109	-0.996805	0.780419	yes	chr12:21498164-21501718:-	gi|731411722|ref|XP_010658098.1|	PREDICTED: disease resistance protein At4g27190-like [Vitis vinifera]	GO:0006952|defense response;	.	GO:0043531|ADP binding;GO:0005524|ATP binding;	.	.
VIT_212s0035g02100	0.493605	0.985025	0.501109	-0.996805	1.67743e-09	yes	chr12:22457756-22461088:-	gi|297739429|emb|CBI29611.3|	unnamed protein product [Vitis vinifera]	GO:0009072|aromatic amino acid family metabolic process;	GO:0005737|cytoplasm;	GO:0004364|glutathione transferase activity;	.	.
VIT_207s0129g00880	0.493605	0.985025	0.501109	-0.996805	0.000379425	yes	chr7:16076375-16079044:+	gi|731397101|ref|XP_010652761.1|	PREDICTED: probable receptor-like protein kinase At5g24010 [Vitis vinifera]	.	GO:0016021|integral component of membrane;GO:0005886|plasma membrane;GO:0009506|plasmodesma;	GO:0005524|ATP binding;GO:0004674|protein serine/threonine kinase activity;	.	.
VIT_213s0067g02280	0.493605	0.985025	0.501109	-0.996805	0.0307267	yes	chr13:1277458-1279025:+	gi|731411990|ref|XP_010658202.1|	PREDICTED: uncharacterized protein LOC100245026 isoform X1 [Vitis vinifera]	.	.	.	.	.
VIT_205s0062g01100	0.493605	0.985025	0.501109	-0.996805	3.3637e-13	yes	chr5:19745897-19750236:-	gi|147865107|emb|CAN79409.1|	hypothetical protein VITISV_038451 [Vitis vinifera]	GO:0010234|anther wall tapetum cell fate specification;GO:0009755|hormone-mediated signaling pathway;GO:0009556|microsporogenesis;GO:0046777|protein autophosphorylation;GO:0007178|transmembrane receptor protein serine/threonine kinase signaling pathway;	GO:0016021|integral component of membrane;GO:0016020|membrane;GO:0005886|plasma membrane;GO:0009506|plasmodesma;	GO:0005524|ATP binding;GO:0001653|peptide receptor activity;GO:0019199|transmembrane receptor protein kinase activity;GO:0004675|transmembrane receptor protein serine/threonine kinase activity;GO:0031625|ubiquitin protein ligase binding;	.	.
VIT_201s0026g00350	0.493605	0.985025	0.501109	-0.996805	0.146235	yes	chr1:9083567-9085963:-	gi|225424721|ref|XP_002265760.1|	PREDICTED: uncharacterized protein LOC100258629 [Vitis vinifera]	GO:0006355|regulation of transcription, DNA-templated;GO:0048364|root development;GO:0006351|transcription, DNA-templated;	GO:0005634|nucleus;	GO:0003677|DNA binding;	.	.
VIT_200s1711g00020	0.493605	0.985025	0.501109	-0.996805	3.52057e-05	yes	chrUn:40187476-40188303:-	gi|147784237|emb|CAN75040.1|	hypothetical protein VITISV_026478 [Vitis vinifera]	.	.	.	.	.
VIT_206s0004g06430	0.493605	0.985025	0.501109	-0.996805	0.00133281	yes	chr6:7163441-7169739:-	gi|225434622|ref|XP_002279360.1|	PREDICTED: pentatricopeptide repeat-containing protein At2g29760, chloroplastic [Vitis vinifera]	GO:0031425|chloroplast RNA processing;	GO:0009507|chloroplast;	.	.	.
VIT_218s0001g14560	10.1049	20.1786	0.500771	-0.997776	0.0111808	yes	chr18:12607920-12620220:-	gi|731429981|ref|XP_010664838.1|	PREDICTED: uncharacterized protein LOC100252261 isoform X1 [Vitis vinifera]	.	.	.	.	.
VIT_200s0194g00310	12.1491	24.263	0.500725	-0.997908	0.000571191	yes	chrUn:10756517-10769646:-	gi|359495626|ref|XP_002269600.2|	PREDICTED: pentatricopeptide repeat-containing protein At4g16390, chloroplastic [Vitis vinifera]	GO:0009658|chloroplast organization;GO:0031425|chloroplast RNA processing;GO:0045727|positive regulation of translation;	GO:0009507|chloroplast;GO:0009570|chloroplast stroma;	GO:0000166|nucleotide binding;GO:0003723|RNA binding;	.	.
VIT_216s0098g01805	8.15371	16.2962	0.500344	-0.999007	0.00276958	yes	chr16:21872503-21876327:+	gi|731424375|ref|XP_010662860.1|	PREDICTED: uncharacterized protein LOC100252197 isoform X1 [Vitis vinifera]	.	.	.	.	.
VIT_203s0038g01760	6.46341	12.9208	0.500234	-0.999325	0.00523176	yes	chr3:1231040-1235642:-	gi|297744663|emb|CBI37925.3|	unnamed protein product [Vitis vinifera]	GO:0006952|defense response;	.	GO:0043531|ADP binding;GO:0005524|ATP binding;	.	.
VIT_218s0001g00720	23.5718	47.1369	0.500072	-0.999792	0.0866265	yes	chr18:1472719-1492229:-	gi|731427792|ref|XP_010664108.1|	PREDICTED: serine/threonine-protein kinase TNNI3K-like isoform X2 [Vitis vinifera]	.	.	GO:0005524|ATP binding;GO:0004674|protein serine/threonine kinase activity;	.	.
VIT_205s0165g00270	81.5903	163.45	0.499176	-1.00238	0.0012641	yes	chr5:21778406-21781128:+	gi|296085934|emb|CBI31375.3|	unnamed protein product [Vitis vinifera]	.	GO:0005783|endoplasmic reticulum;GO:0016021|integral component of membrane;GO:0005886|plasma membrane;	.	.	.
VIT_214s0108g01020	277.093	556.016	0.498355	-1.00475	1.25e-06	yes	chr14:29649186-29650925:-	gi|225452857|ref|XP_002283741.1|	PREDICTED: expansin-A10 [Vitis vinifera]	GO:0009664|plant-type cell wall organization;	GO:0005618|cell wall;GO:0005576|extracellular region;GO:0016020|membrane;	.	.	.
VIT_208s0007g02220	14.1573	28.4791	0.497111	-1.00836	0.182237	yes	chr8:16245582-16251984:-	gi|297740212|emb|CBI30394.3|	unnamed protein product [Vitis vinifera]	.	.	.	.	.
VIT_213s0067g01450	76.2626	153.548	0.496668	-1.00965	0.00171524	yes	chr13:817035-817722:-	gi|225448503|ref|XP_002272821.1|	PREDICTED: LOB domain-containing protein 21 [Vitis vinifera]	.	.	.	.	.
VIT_218s0117g00080	89.0956	180.956	0.492361	-1.02221	0.000648052	yes	chr18:23148797-23151705:+	gi|359493289|ref|XP_003634561.1|	PREDICTED: putative disease resistance protein At4g11170 isoform X1 [Vitis vinifera]	GO:0006952|defense response;GO:0010193|response to ozone;GO:0007165|signal transduction;	GO:0005739|mitochondrion;	GO:0043531|ADP binding;	.	.
VIT_201s0146g00150	253.925	523.404	0.485141	-1.04352	1.35e-06	yes	chr1:21937512-21939274:-	gi|526117595|ref|NP_001268065.1|	uncharacterized protein LOC100260747 [Vitis vinifera]	.	GO:0005739|mitochondrion;	.	.	.
VIT_218s0001g11870	32.7209	67.5752	0.484215	-1.04628	0.0371182	yes	chr18:10126747-10136923:-	gi|731429411|ref|XP_010664646.1|	PREDICTED: uncharacterized protein LOC100852929 [Vitis vinifera]	GO:0005975|carbohydrate metabolic process;	.	GO:0008422|beta-glucosidase activity;	.	.
VIT_201s0146g00040	5.02276	10.3861	0.483606	-1.0481	0.468803	yes	chr1:21822232-21823996:+	gi|731376933|ref|XP_010656908.1|	PREDICTED: uncharacterized protein LOC104880794 [Vitis vinifera]	.	.	.	.	.
VIT_205s0020g03490	71.3266	147.638	0.483117	-1.04956	0.00145527	yes	chr5:5264210-5264834:-	gi|297737056|emb|CBI26257.3|	unnamed protein product [Vitis vinifera]	GO:0022900|electron transport chain;	.	GO:0051537|2 iron, 2 sulfur cluster binding;GO:0009055|electron carrier activity;GO:0046872|metal ion binding;	.	.
VIT_219s0015g00800	0.516881	0.985025	0.524739	-1.05	0.872347	yes	chr19:8924141-8925004:+	gi|297745132|emb|CBI38971.3|	unnamed protein product [Vitis vinifera]	GO:0034613|cellular protein localization;GO:0006606|protein import into nucleus;	GO:0005737|cytoplasm;GO:0005829|cytosol;GO:0005635|nuclear envelope;GO:0031965|nuclear membrane;GO:0034399|nuclear periphery;GO:0005643|nuclear pore;GO:0005634|nucleus;	GO:0005525|GTP binding;	.	.
VIT_205s0051g00920	0.516881	0.985025	0.524739	-1.05	0.872347	yes	chr5:12252832-12259774:-	gi|731390118|ref|XP_010650237.1|	PREDICTED: uncharacterized protein LOC100266687 isoform X4 [Vitis vinifera]	.	.	.	.	.
VIT_205s0102g00620	46.5877	96.7886	0.481335	-1.05489	0.035887	yes	chr5:22538026-22538792:+	gi|297743798|emb|CBI36681.3|	unnamed protein product [Vitis vinifera]	.	.	.	.	.
VIT_206s0004g03290	12.0898	25.1614	0.480488	-1.05743	0.204186	yes	chr6:4061004-4063222:+	gi|297746213|emb|CBI16269.3|	unnamed protein product [Vitis vinifera]	GO:0006633|fatty acid biosynthetic process;GO:0055114|oxidation-reduction process;	GO:0005835|fatty acid synthase complex;	GO:0004312|fatty acid synthase activity;GO:0016829|lyase activity;	.	.
VIT_212s0035g01230	4.52915	9.4299	0.480297	-1.058	0.499897	yes	chr12:21019776-21020867:+	gi|359486231|ref|XP_002264624.2|	PREDICTED: mitogen-activated protein kinase kinase kinase NPK1 [Vitis vinifera]	GO:0000919|cell plate assembly;GO:0006952|defense response;	GO:0005856|cytoskeleton;GO:0005634|nucleus;GO:0009524|phragmoplast;	GO:0005524|ATP binding;GO:0004709|MAP kinase kinase kinase activity;	.	.
VIT_214s0108g00440	0.516881	0.985025	0.524739	-1.06	0.872347	yes	chr14:29210967-29213263:+	gi|224284903|gb|ACN40181.1|	unknown [Picea sitchensis]	GO:0007017|microtubule-based process;GO:0051258|protein polymerization;	GO:0005737|cytoplasm;GO:0005874|microtubule;	GO:0005525|GTP binding;GO:0003924|GTPase activity;GO:0005200|structural constituent of cytoskeleton;	.	.
VIT_213s0019g02010	0.516881	0.985025	0.524739	-1.06	0.871642	yes	chr13:3328970-3330424:-	gi|731412949|ref|XP_002278096.3|	PREDICTED: protein SRG1-like [Vitis vinifera]	GO:0010260|organ senescence;	.	GO:0046872|metal ion binding;GO:0016682|oxidoreductase activity, acting on diphenols and related substances as donors, oxygen as acceptor;GO:0016706|oxidoreductase activity, acting on paired donors, with incorporation or reduction of molecular oxygen, 2-oxoglutarate as one donor, and incorporation of one atom each of oxygen into both donors;	.	.
VIT_201s0026g00500	16.6887	34.8962	0.478239	-1.0642	0.12641	yes	chr1:9257308-9258426:+	gi|731374536|ref|XP_002266639.2|	PREDICTED: WAT1-related protein At5g40210-like [Vitis vinifera]	.	GO:0016021|integral component of membrane;	GO:0022857|transmembrane transporter activity;	.	.
VIT_203s0038g01770	47.0836	98.5477	0.477775	-1.0656	0.00632108	yes	chr3:1235713-1237448:+	gi|147783531|emb|CAN68449.1|	hypothetical protein VITISV_034095 [Vitis vinifera]	GO:0006952|defense response;	GO:0009506|plasmodesma;	GO:0043531|ADP binding;GO:0005524|ATP binding;	.	.
VIT_202s0025g00060	6.55012	13.7326	0.476975	-1.06801	0.355711	yes	chr2:231634-234069:+	.	.	.	.	.	.	.
VIT_200s0259g00100	115.902	243.408	0.476165	-1.07047	0.00044906	yes	chrUn:18450273-18451596:-	gi|359496105|ref|XP_003635154.1|	PREDICTED: sulfated surface glycoprotein 185-like [Vitis vinifera]	.	.	.	.	.
VIT_211s0037g00570	26.41	55.4952	0.475897	-1.07128	0.044773	yes	chr11:8428183-8429807:+	gi|225445808|ref|XP_002276550.1|	PREDICTED: spermidine hydroxycinnamoyl transferase-like [Vitis vinifera]	GO:0009555|pollen development;GO:0010584|pollen exine formation;GO:0080088|spermidine hydroxycinnamate conjugate biosynthetic process;	.	GO:0050734|hydroxycinnamoyltransferase activity;GO:0016410|N-acyltransferase activity;GO:0080074|spermidine:caffeoyl CoA N-acyltransferase activity;GO:0080073|spermidine:coumaroyl CoA N-acyltransferase activity;GO:0080075|spermidine:feruloyl CoA N-acyltransferase activity;GO:0080072|spermidine:sinapoyl CoA N-acyltransferase activity;	.	.
VIT_205s0102g00510	5.58619	11.7626	0.474912	-1.07427	0.400016	yes	chr5:22455520-22457965:+	gi|731390998|ref|XP_010650584.1|	PREDICTED: uncharacterized protein LOC104879454 isoform X1 [Vitis vinifera]	.	.	.	.	.
VIT_209s0002g01965	6.55012	13.8192	0.473987	-1.07708	0.354827	yes	chr9:1766430-1766840:+	gi|147768933|emb|CAN66978.1|	hypothetical protein VITISV_021248 [Vitis vinifera]	.	GO:0009507|chloroplast;	.	.	.
VIT_213s0019g02860	0.516881	0.985025	0.524739	-1.08	0.871642	yes	chr13:4055458-4063630:+	gi|225449288|ref|XP_002276871.1|	PREDICTED: UDP-glycosyltransferase 76F1 isoform X2 [Vitis vinifera]	.	.	GO:0016758|transferase activity, transferring hexosyl groups;	.	.
VIT_200s0194g00180	23.7895	50.3229	0.472737	-1.08089	0.0737388	yes	chrUn:10666198-10666834:+	gi|147841967|emb|CAN63134.1|	hypothetical protein VITISV_001461 [Vitis vinifera]	.	.	.	.	.
VIT_201s0011g05180	131.275	278.432	0.471479	-1.08474	0.000144043	yes	chr1:4819530-4822334:+	gi|359472855|ref|XP_003631204.1|	PREDICTED: MLP-like protein 34 [Vitis vinifera]	GO:0006952|defense response;GO:0009607|response to biotic stimulus;	.	.	.	.
VIT_215s0021g02110	9.69157	20.6278	0.46983	-1.08979	0.241767	yes	chr15:12934556-12936044:+	gi|731420374|ref|XP_010661364.1|	PREDICTED: ethylene-responsive transcription factor ERF038-like [Vitis vinifera]	GO:0009873|ethylene-activated signaling pathway;GO:0006351|transcription, DNA-templated;	GO:0005634|nucleus;	GO:0003700|transcription factor activity, sequence-specific DNA binding;GO:0044212|transcription regulatory region DNA binding;	.	.
VIT_216s0050g00710	63.4278	135.006	0.469814	-1.08984	0.000663141	yes	chr16:17658057-17659050:+	gi|225464507|ref|XP_002269597.1|	PREDICTED: uncharacterized protein LOC100252463 [Vitis vinifera]	.	.	.	.	.
VIT_211s0016g01080	7.55421	16.1519	0.467698	-1.09635	0.329122	yes	chr11:884366-885597:-	.	.	.	.	.	.	.
VIT_203s0088g00290	58.4918	125.589	0.46574	-1.1024	0.00117557	yes	chr3:8315003-8316267:-	gi|225429199|ref|XP_002276272.1|	PREDICTED: phytosulfokines [Vitis vinifera]	.	.	.	.	.
VIT_206s0061g00170	16.7458	36.0996	0.463877	-1.10818	0.135373	yes	chr6:17405635-17415691:-	gi|297734948|emb|CBI17182.3|	unnamed protein product [Vitis vinifera]	GO:0006952|defense response;	.	GO:0043531|ADP binding;GO:0005524|ATP binding;	.	.
VIT_213s0064g01780	9.10486	19.6428	0.463522	-1.10929	0.255338	yes	chr13:23664299-23665341:-	gi|147860631|emb|CAN81857.1|	hypothetical protein VITISV_034960 [Vitis vinifera]	GO:0006952|defense response;	.	GO:0043531|ADP binding;GO:0005524|ATP binding;	.	.
VIT_208s0040g02840	6.567	14.1818	0.463057	-1.11074	0.368646	yes	chr8:13903031-13905474:+	gi|225439819|ref|XP_002277271.1|	PREDICTED: ABC transporter G family member 20 [Vitis vinifera]	GO:0010345|suberin biosynthetic process;GO:0006810|transport;	GO:0016021|integral component of membrane;	GO:0005524|ATP binding;GO:0016887|ATPase activity;	.	.
VIT_201s0011g05170	128.709	278.906	0.461477	-1.11567	1.07107e-06	yes	chr1:4810447-4813675:+	gi|731369536|ref|XP_003631203.2|	PREDICTED: MLP-like protein 31 [Vitis vinifera]	GO:0006952|defense response;GO:0009607|response to biotic stimulus;	.	.	.	.
VIT_217s0000g07290	8.11765	17.6727	0.459332	-1.12239	0.28396	yes	chr17:8157741-8163508:-	gi|731425428|ref|XP_010663243.1|	PREDICTED: mitochondrial substrate carrier family protein E [Vitis vinifera]	GO:1990616|magnesium ion export from mitochondrion;GO:0015693|magnesium ion transport;	GO:0016021|integral component of membrane;GO:0005743|mitochondrial inner membrane;	GO:0015095|magnesium ion transmembrane transporter activity;	.	.
VIT_212s0035g02040	16.2754	35.4609	0.458969	-1.12353	0.130085	yes	chr12:22359026-22360607:+	gi|297739434|emb|CBI29616.3|	unnamed protein product [Vitis vinifera]	GO:0009072|aromatic amino acid family metabolic process;	GO:0005737|cytoplasm;	GO:0004364|glutathione transferase activity;	.	.
VIT_202s0025g04040	4.0821	8.89409	0.458968	-1.12354	0.482504	yes	chr2:3548144-3555599:-	gi|298204929|emb|CBI34236.3|	unnamed protein product [Vitis vinifera]	.	.	.	.	.
VIT_207s0005g01780	14.1276	30.8118	0.458513	-1.12497	0.136491	yes	chr7:4261021-4262783:-	gi|731395762|ref|XP_010652281.1|	PREDICTED: pentatricopeptide repeat-containing protein At4g02750-like [Vitis vinifera]	.	.	.	.	.
VIT_214s0030g00840	26.2616	57.523	0.456542	-1.13118	0.0565198	yes	chr14:5082773-5089283:-	gi|731416677|ref|XP_010659984.1|	PREDICTED: uncharacterized protein LOC104881433 isoform X1 [Vitis vinifera]	GO:0006952|defense response;	.	GO:0043531|ADP binding;GO:0005524|ATP binding;	.	.
VIT_206s0004g05850	21.3279	46.8031	0.455693	-1.13386	0.06563	yes	chr6:6575328-6579034:-	gi|225434728|ref|XP_002281343.1|	PREDICTED: E3 ubiquitin-protein ligase MARCH7-like [Vitis vinifera]	.	.	.	.	.
VIT_218s0001g03470	673.579	1478.15	0.455691	-1.13387	8.4509e-08	yes	chr18:3338215-3341023:+	gi|225459493|ref|XP_002285839.1|	PREDICTED: flavonol synthase/flavanone 3-hydroxylase [Vitis vinifera]	.	GO:0005737|cytoplasm;	GO:0045431|flavonol synthase activity;GO:0031418|L-ascorbic acid binding;GO:0046872|metal ion binding;GO:0045486|naringenin 3-dioxygenase activity;	.	.
VIT_204s0023g00530	6.02685	13.2834	0.453712	-1.14015	0.390402	yes	chr4:16765725-16766094:-	gi|147839952|emb|CAN70455.1|	hypothetical protein VITISV_035059 [Vitis vinifera]	GO:0009734|auxin-activated signaling pathway;	.	.	.	.
VIT_200s2365g00010	23.6836	52.2352	0.453403	-1.14113	0.0678656	yes	chrUn:41718027-41719935:+	gi|731441173|ref|XP_003635579.2|	PREDICTED: glycerophosphodiester phosphodiesterase protein kinase domain-containing GDPDL2-like [Vitis vinifera]	.	.	.	.	.
VIT_204s0008g03240	8.61125	19.0204	0.452738	-1.14325	0.246934	yes	chr4:2681273-2685698:+	gi|225429912|ref|XP_002281133.1|	PREDICTED: probably inactive leucine-rich repeat receptor-like protein kinase At2g25790 [Vitis vinifera]	GO:0009755|hormone-mediated signaling pathway;GO:0046777|protein autophosphorylation;	GO:0005783|endoplasmic reticulum;GO:0016021|integral component of membrane;GO:0005886|plasma membrane;GO:0009506|plasmodesma;	GO:0005524|ATP binding;GO:0004672|protein kinase activity;	.	.
VIT_208s0007g00920	30.9898	68.5603	0.452008	-1.14558	0.0259668	yes	chr8:15077937-15080620:+	gi|731401332|ref|XP_002271837.2|	PREDICTED: tropinone reductase homolog [Vitis vinifera]	.	.	GO:0016491|oxidoreductase activity;	.	.
VIT_204s0008g04160	3.54194	7.85134	0.451126	-1.1484	0.517941	yes	chr4:3481314-3483550:+	gi|225430065|ref|XP_002284434.1|	PREDICTED: dehydration-responsive protein RD22-like [Vitis vinifera]	GO:0009651|response to salt stress;	GO:0005768|endosome;GO:0005794|Golgi apparatus;GO:0005802|trans-Golgi network;	.	.	.
VIT_219s0027g01330	8.68108	19.2513	0.450935	-1.14901	0.244798	yes	chr19:21321731-21325056:+	gi|359494517|ref|XP_002268065.2|	PREDICTED: putative disease resistance protein RGA3 [Vitis vinifera]	GO:0006952|defense response;	.	GO:0043531|ADP binding;GO:0005524|ATP binding;	.	.
VIT_201s0150g00360	11.166	24.7699	0.450788	-1.14948	0.196369	yes	chr1:22747890-22750333:+	gi|731377404|ref|XP_010657545.1|	PREDICTED: uncharacterized protein LOC104880947 [Vitis vinifera]	.	GO:0005829|cytosol;	GO:0000166|nucleotide binding;GO:0003723|RNA binding;	.	.
VIT_208s0040g00800	160.992	357.266	0.450622	-1.15001	0.0129339	yes	chr8:11754054-11756658:-	gi|225440165|ref|XP_002283348.1|	PREDICTED: WAT1-related protein At5g07050 [Vitis vinifera]	.	GO:0016021|integral component of membrane;	GO:0022857|transmembrane transporter activity;	.	.
VIT_211s0016g00730	60.9104	135.266	0.450301	-1.15104	0.0030324	yes	chr11:701298-703546:+	gi|225444667|ref|XP_002277280.1|	PREDICTED: chlorophyll a-b binding protein, chloroplastic [Vitis vinifera]	GO:0009765|photosynthesis, light harvesting;GO:0018298|protein-chromophore linkage;	GO:0009535|chloroplast thylakoid membrane;GO:0016021|integral component of membrane;GO:0009522|photosystem I;GO:0009523|photosystem II;	GO:0016168|chlorophyll binding;GO:0046872|metal ion binding;	.	.
VIT_216s0100g00360	203.5	452.255	0.449969	-1.1521	2.23e-05	yes	chr16:15754084-15761233:+	gi|225455483|ref|XP_002280194.1|	PREDICTED: post-GPI attachment to proteins factor 3 [Vitis vinifera]	GO:0006506|GPI anchor biosynthetic process;GO:0006505|GPI anchor metabolic process;	GO:0000139|Golgi membrane;GO:0016021|integral component of membrane;GO:0031227|intrinsic component of endoplasmic reticulum membrane;	GO:0016788|hydrolase activity, acting on ester bonds;	.	.
VIT_201s0026g01170	7.13044	15.847	0.449955	-1.15215	0.315505	yes	chr1:10175745-10178499:+	gi|296086465|emb|CBI32054.3|	unnamed protein product [Vitis vinifera]	.	.	.	.	.
VIT_215s0048g01090	7.57749	16.8609	0.449412	-1.15389	0.298741	yes	chr15:15209436-15224601:+	gi|225453877|ref|XP_002278630.1|	PREDICTED: SPX domain-containing membrane protein At4g22990 [Vitis vinifera]	GO:0055085|transmembrane transport;	GO:0016021|integral component of membrane;	.	.	.
VIT_200s0160g00100	8.04142	17.9036	0.44915	-1.15473	0.319587	yes	chrUn:5138440-5144777:+	gi|731439703|ref|XP_010646038.1|	PREDICTED: TMV resistance protein N-like [Vitis vinifera]	GO:0009626|plant-type hypersensitive response;GO:0007165|signal transduction;	GO:0005737|cytoplasm;	GO:0043531|ADP binding;GO:0005524|ATP binding;	.	.
VIT_215s0046g01340	13.0578	29.0727	0.449143	-1.15475	0.187985	yes	chr15:18355082-18355648:+	gi|225454454|ref|XP_002280531.1|	PREDICTED: uncharacterized protein LOC100261908 [Vitis vinifera]	.	.	.	.	.
VIT_215s0046g00870	6.00357	13.37	0.449033	-1.15511	0.389744	yes	chr15:17943519-17944199:+	gi|297745438|emb|CBI40518.3|	unnamed protein product [Vitis vinifera]	GO:0048544|recognition of pollen;	GO:0016021|integral component of membrane;GO:0005886|plasma membrane;	GO:0005524|ATP binding;GO:0005516|calmodulin binding;GO:0030246|carbohydrate binding;GO:0004674|protein serine/threonine kinase activity;	.	.
VIT_202s0025g00020	8.09437	18.0931	0.447374	-1.16045	0.260004	yes	chr2:206886-209292:+	gi|297742210|emb|CBI34359.3|	unnamed protein product [Vitis vinifera]	.	.	.	.	.
VIT_205s0020g00315	6.59028	14.7465	0.446904	-1.16196	0.335226	yes	chr5:2162956-2163767:+	gi|225432098|ref|XP_002262728.1|	PREDICTED: uncharacterized protein LOC100256332 [Vitis vinifera]	.	.	.	.	.
VIT_200s0271g00090	10.0391	22.5401	0.445389	-1.16686	0.219388	yes	chrUn:20132821-20134016:-	gi|731436772|ref|XP_003635183.2|	PREDICTED: uncharacterized protein LOC100853952 [Vitis vinifera]	.	.	.	.	.
VIT_207s0005g01090	26.5409	59.6211	0.44516	-1.1676	0.17589	yes	chr7:3644218-3646982:-	gi|359480106|ref|XP_003632400.1|	PREDICTED: uncharacterized protein LOC100854991 [Vitis vinifera]	.	.	.	.	.
VIT_214s0068g01830	5.01636	11.3134	0.443402	-1.17331	0.440877	yes	chr14:25538644-25539468:+	gi|296082329|emb|CBI21334.3|	unnamed protein product [Vitis vinifera]	.	.	.	.	.
VIT_208s0007g04150	10.6957	24.2053	0.441873	-1.1783	0.189552	yes	chr8:18144132-18147231:+	gi|225441038|ref|XP_002283857.1|	PREDICTED: probable leucine-rich repeat receptor-like protein kinase At1g68400 [Vitis vinifera]	.	GO:0016021|integral component of membrane;GO:0005886|plasma membrane;	GO:0005524|ATP binding;GO:0004674|protein serine/threonine kinase activity;	.	.
VIT_200s0254g00025	3.07161	6.9529	0.441774	-1.17862	0.553986	yes	chrUn:17972024-17972466:+	gi|147854728|emb|CAN80276.1|	hypothetical protein VITISV_012856 [Vitis vinifera]	.	.	.	.	.
VIT_218s0089g00210	5.57979	12.661	0.440707	-1.18211	0.377784	yes	chr18:27952489-27956544:+	gi|359493565|ref|XP_002269875.2|	PREDICTED: endoglucanase 3 [Vitis vinifera]	GO:0071555|cell wall organization;GO:0030245|cellulose catabolic process;	GO:0005618|cell wall;GO:0005576|extracellular region;GO:0005794|Golgi apparatus;GO:0009505|plant-type cell wall;GO:0005886|plasma membrane;GO:0009506|plasmodesma;	GO:0008810|cellulase activity;	.	.
VIT_212s0028g01370	21.0189	47.817	0.439569	-1.18584	0.155085	yes	chr12:2027672-2033270:-	gi|359485318|ref|XP_002278078.2|	PREDICTED: protein trichome birefringence-like 43 [Vitis vinifera]	.	GO:0016021|integral component of membrane;	.	.	.
VIT_201s0026g01750	4.54603	10.3572	0.438925	-1.18795	0.468874	yes	chr1:10987353-10989206:-	gi|147791119|emb|CAN74703.1|	hypothetical protein VITISV_029224 [Vitis vinifera]	.	.	.	.	.
VIT_205s0051g00370	3.00178	6.86631	0.437176	-1.19372	0.556737	yes	chr5:10923365-10923571:-	gi|297741896|emb|CBI33331.3|	unnamed protein product [Vitis vinifera]	.	.	.	.	.
VIT_213s0067g03710	1.50409	3.45	0.435968	-1.19771	0.779829	yes	chr13:2073171-2073521:-	gi|772657604|ref|YP_009128439.1|	hypothetical chloroplast RF68 (chloroplast) [Ipomoea batatas]	.	GO:0009507|chloroplast;GO:0009536|plastid;	.	.	.
VIT_212s0035g01250	94.7529	217.575	0.435495	-1.19927	3.58463e-06	yes	chr12:21029424-21037746:-	gi|731381741|ref|XP_010664965.1|	PREDICTED: disease resistance protein At4g27190-like isoform X1 [Vitis vinifera]	GO:0006952|defense response;	.	GO:0043531|ADP binding;GO:0005524|ATP binding;	.	.
VIT_213s0064g00540	4.54603	10.4438	0.435286	-1.19997	0.46778	yes	chr13:22263676-22269885:-	gi|297736286|emb|CBI24924.3|	unnamed protein product [Vitis vinifera]	.	.	.	.	.
VIT_218s0122g00490	9.12174	21.0193	0.43397	-1.20433	0.222377	yes	chr18:413191-416076:+	gi|297745616|emb|CBI40781.3|	unnamed protein product [Vitis vinifera]	.	.	.	.	.
VIT_206s0004g05570	14.6317	34.0267	0.430007	-1.21757	0.117854	yes	chr6:6391674-6394943:+	gi|297745993|emb|CBI16049.3|	unnamed protein product [Vitis vinifera]	.	GO:0005576|extracellular region;	GO:0004252|serine-type endopeptidase activity;	.	.
VIT_218s0089g01040	2.06113	4.80967	0.428538	-1.2225	0.643029	yes	chr18:28928371-28931151:+	gi|359493578|ref|XP_002265159.2|	PREDICTED: probable beta-1,3-galactosyltransferase 8 [Vitis vinifera]	GO:0006486|protein glycosylation;	GO:0000139|Golgi membrane;GO:0016021|integral component of membrane;	GO:0008378|galactosyltransferase activity;	.	.
VIT_215s0046g03230	8.03503	18.7732	0.428005	-1.2243	0.303538	yes	chr15:19822836-19824459:+	gi|297745241|emb|CBI40321.3|	unnamed protein product [Vitis vinifera]	GO:0006952|defense response;	.	GO:0043531|ADP binding;GO:0005524|ATP binding;	.	.
VIT_207s0104g01485	2.53146	5.96788	0.42418	-1.23725	0.597761	yes	chr7:2486496-2487697:+	gi|731395397|ref|XP_010652159.1|	PREDICTED: uncharacterized protein LOC104879785 [Vitis vinifera]	.	.	.	.	.
VIT_216s0098g00160	2.53146	5.96788	0.42418	-1.23725	0.597761	yes	chr16:20587106-20591085:+	gi|731424755|ref|XP_010662995.1|	PREDICTED: glycerophosphodiester phosphodiesterase protein kinase domain-containing GDPDL2-like [Vitis vinifera]	GO:0006968|cellular defense response;GO:0006071|glycerol metabolic process;GO:0006629|lipid metabolic process;	GO:0016021|integral component of membrane;GO:0005886|plasma membrane;	GO:0005524|ATP binding;GO:0008889|glycerophosphodiester phosphodiesterase activity;GO:0004674|protein serine/threonine kinase activity;	.	.
VIT_204s0008g05790	4.59258	10.8353	0.423855	-1.23836	0.424551	yes	chr4:5352256-5356095:-	gi|296082066|emb|CBI21071.3|	unnamed protein product [Vitis vinifera]	.	.	.	.	.
VIT_219s0014g01580	8.17468	19.309	0.423361	-1.24004	0.277117	yes	chr19:1663753-1665524:+	gi|302142915|emb|CBI20210.3|	unnamed protein product [Vitis vinifera]	.	.	.	.	.
VIT_219s0027g00044	5.01636	11.8492	0.423351	-1.24007	0.399818	yes	chr19:18233650-18234240:+	gi|297736443|emb|CBI25314.3|	unnamed protein product [Vitis vinifera]	.	GO:0016021|integral component of membrane;GO:0005886|plasma membrane;	GO:0005524|ATP binding;GO:0004674|protein serine/threonine kinase activity;	.	.
VIT_202s0025g03190	1.03376	2.45	0.421944	-1.24488	0.871778	yes	chr2:2719899-2720750:-	gi|225426477|ref|XP_002277018.1|	PREDICTED: uncharacterized protein LOC100254752 [Vitis vinifera]	.	.	.	.	.
VIT_201s0026g00550	2.06113	4.89626	0.42096	-1.24825	0.648631	yes	chr1:9308849-9313240:+	gi|731374524|ref|XP_010653180.1|	PREDICTED: WAT1-related protein At1g70260 [Vitis vinifera]	.	GO:0016021|integral component of membrane;	GO:0022857|transmembrane transporter activity;	.	.
VIT_206s0004g01600	4.54603	10.8353	0.419558	-1.25306	0.42514	yes	chr6:2010946-2017505:+	gi|297746372|emb|CBI16428.3|	unnamed protein product [Vitis vinifera]	.	.	.	.	.
VIT_201s0011g00120	18.8639	45.064	0.418604	-1.25634	0.0711404	yes	chr1:220849-222050:+	gi|225423416|ref|XP_002263547.1|	PREDICTED: uncharacterized protein LOC100266436 [Vitis vinifera]	.	.	.	.	.
VIT_215s0021g02710	3.48899	8.41601	0.414566	-1.27033	0.535851	yes	chr15:13742179-13744142:+	gi|225453527|ref|XP_002278612.1|	PREDICTED: zinc finger protein ZAT9 [Vitis vinifera]	GO:0048235|pollen sperm cell differentiation;GO:0006355|regulation of transcription, DNA-templated;GO:0006351|transcription, DNA-templated;	GO:0005634|nucleus;	GO:0046872|metal ion binding;GO:0003700|transcription factor activity, sequence-specific DNA binding;	.	.
VIT_208s0040g02620	2.01458	4.8674	0.413892	-1.27268	0.65024	yes	chr8:13651723-13653339:+	gi|731399708|ref|XP_010653710.1|	PREDICTED: pentatricopeptide repeat-containing protein At5g42450, mitochondrial [Vitis vinifera]	.	GO:0005739|mitochondrion;	.	.	.
VIT_207s0129g00810	1.01049	2.45	0.412443	-1.27773	0.872347	yes	chr7:16023324-16024845:+	gi|731397083|ref|XP_010652757.1|	PREDICTED: isoflavone 2'-hydroxylase-like [Vitis vinifera]	.	GO:0016021|integral component of membrane;	GO:0020037|heme binding;GO:0005506|iron ion binding;GO:0004497|monooxygenase activity;GO:0016705|oxidoreductase activity, acting on paired donors, with incorporation or reduction of molecular oxygen;	.	.
VIT_210s0003g00680	1.01049	2.45	0.412443	-1.27773	0.872347	yes	chr10:1941622-1944763:-	gi|297740463|emb|CBI30645.3|	unnamed protein product [Vitis vinifera]	GO:0070588|calcium ion transmembrane transport;GO:0006816|calcium ion transport;GO:0019722|calcium-mediated signaling;GO:0071230|cellular response to amino acid stimulus;	GO:0016021|integral component of membrane;GO:0005622|intracellular;GO:0005886|plasma membrane;	GO:0005262|calcium channel activity;GO:0008066|glutamate receptor activity;GO:0004970|ionotropic glutamate receptor activity;	.	.
VIT_201s0011g02010	1.01049	2.45	0.412443	-1.27773	0.872347	yes	chr1:1716350-1722746:+	.	.	.	.	.	.	.
VIT_209s0002g09080	1.01049	2.45	0.412443	-1.27773	0.872347	yes	chr9:10638741-10639618:-	gi|225443097|ref|XP_002272545.1|	PREDICTED: zinc finger protein 1 [Vitis vinifera]	GO:0009640|photomorphogenesis;GO:0006355|regulation of transcription, DNA-templated;	GO:0005737|cytoplasm;GO:0005634|nucleus;	GO:0046872|metal ion binding;GO:0003700|transcription factor activity, sequence-specific DNA binding;	.	.
VIT_214s0081g00610	1.01049	2.45	0.412443	-1.27773	0.871642	yes	chr14:8842566-8844664:-	gi|731416977|ref|XP_003633691.2|	PREDICTED: 60S ribosomal protein L18a-like protein [Vitis vinifera]	.	.	.	.	.
VIT_203s0017g00150	1.01049	2.45	0.412443	-1.27773	0.871642	yes	chr3:14323884-14324925:-	gi|225440638|ref|XP_002278975.1|	PREDICTED: 26S proteasome non-ATPase regulatory subunit 7 homolog A [Vitis vinifera]	GO:0045087|innate immune response;GO:0009965|leaf morphogenesis;	GO:0005829|cytosol;GO:0000502|proteasome complex;	.	.	.
VIT_219s0027g00290	3.60538	8.77864	0.410699	-1.28385	0.483868	yes	chr19:18982744-18984109:+	gi|694435888|ref|XP_009345080.1|	PREDICTED: protein PAT1 homolog 1-like isoform X1 [Pyrus x bretschneideri]	.	.	.	.	.
VIT_214s0036g01110	2.03785	4.98285	0.408973	-1.28992	0.647294	yes	chr14:11819116-11822260:+	gi|302143590|emb|CBI22343.3|	unnamed protein product [Vitis vinifera]	GO:0006952|defense response;	.	GO:0043531|ADP binding;GO:0005524|ATP binding;	.	.
VIT_218s0117g00070	70.5012	172.775	0.408053	-1.29317	4.77408e-05	yes	chr18:23143168-23144116:+	gi|731431012|ref|XP_010665265.1|	PREDICTED: putative disease resistance protein At4g11170 isoform X2 [Vitis vinifera]	GO:0009626|plant-type hypersensitive response;GO:0007165|signal transduction;	GO:0005737|cytoplasm;	GO:0043531|ADP binding;GO:0005524|ATP binding;	.	.
VIT_200s0125g00050	0.987209	2.45	0.402943	-1.31135	0.873636	yes	chrUn:1175261-1185034:-	.	.	.	.	.	.	.
VIT_203s0091g00030	0.987209	2.45	0.402943	-1.31135	0.873636	yes	chr3:6314607-6315780:+	gi|225438579|ref|XP_002280295.1|	PREDICTED: uncharacterized protein LOC100247396 [Vitis vinifera]	.	.	.	.	.
VIT_215s0021g01056	0.987209	2.45	0.402943	-1.31135	0.873636	yes	chr15:11082838-11083272:+	gi|147834277|emb|CAN60910.1|	hypothetical protein VITISV_025176 [Vitis vinifera]	GO:0048507|meristem development;	GO:0016021|integral component of membrane;GO:0016020|membrane;GO:0005886|plasma membrane;	GO:0033612|receptor serine/threonine kinase binding;	.	.
VIT_208s0007g01860	4.53964	11.2845	0.40229	-1.31369	0.440944	yes	chr8:15947022-15947414:-	gi|297740244|emb|CBI30426.3|	unnamed protein product [Vitis vinifera]	GO:0006355|regulation of transcription, DNA-templated;GO:0006351|transcription, DNA-templated;	GO:0005634|nucleus;GO:0005773|vacuole;	GO:0003677|DNA binding;	.	.
VIT_203s0038g04210	63.5442	160.547	0.395799	-1.33716	9.88767e-06	yes	chr3:3041635-3049204:-	gi|225428366|ref|XP_002280118.1|	PREDICTED: phototropin-2 [Vitis vinifera]	GO:0009785|blue light signaling pathway;GO:0009902|chloroplast relocation;GO:0035556|intracellular signal transduction;GO:0010362|negative regulation of anion channel activity by blue light;GO:0009638|phototropism;GO:0046777|protein autophosphorylation;GO:0018298|protein-chromophore linkage;GO:0009637|response to blue light;GO:0009735|response to cytokinin;GO:0010118|stomatal movement;	GO:0005737|cytoplasm;GO:0005794|Golgi apparatus;GO:0016020|membrane;GO:0005886|plasma membrane;	GO:0005524|ATP binding;GO:0009882|blue light photoreceptor activity;GO:0010181|FMN binding;GO:0042802|identical protein binding;GO:0016301|kinase activity;GO:0000155|phosphorelay sensor kinase activity;GO:0004674|protein serine/threonine kinase activity;	.	.
VIT_215s0107g00300	1.54425	3.91124	0.394823	-1.34072	0.707761	yes	chr15:8511960-8515402:+	gi|296088757|emb|CBI38207.3|	unnamed protein product [Vitis vinifera]	.	.	.	.	.
VIT_206s0004g06560	6.50766	16.6877	0.389967	-1.35857	0.30077	yes	chr6:7284901-7299196:+	gi|297745902|emb|CBI15958.3|	unnamed protein product [Vitis vinifera]	GO:0006855|drug transmembrane transport;	GO:0016021|integral component of membrane;GO:0009506|plasmodesma;	GO:0005524|ATP binding;GO:0016887|ATPase activity;	.	.
VIT_200s0285g00020	1.52097	3.91124	0.388872	-1.36263	0.708306	yes	chrUn:21271686-21273449:+	gi|296083478|emb|CBI23436.3|	unnamed protein product [Vitis vinifera]	GO:0010107|potassium ion import;GO:0007584|response to nutrient;GO:0009414|response to water deprivation;GO:0007165|signal transduction;GO:0010118|stomatal movement;	GO:0005737|cytoplasm;GO:0005829|cytosol;GO:0005634|nucleus;GO:0005886|plasma membrane;GO:0009536|plastid;	GO:0005524|ATP binding;GO:0005267|potassium channel activity;GO:0004674|protein serine/threonine kinase activity;	.	.
VIT_218s0117g00040	3.01867	7.79361	0.387326	-1.36838	0.519256	yes	chr18:23123316-23123733:-	.	.	.	.	.	.	.
VIT_218s0001g01230	1.54425	4.05555	0.380773	-1.393	0.656276	yes	chr18:1823943-1825384:-	gi|302141740|emb|CBI18943.3|	unnamed protein product [Vitis vinifera]	GO:0007031|peroxisome organization;GO:0015031|protein transport;	GO:0016021|integral component of membrane;GO:0005778|peroxisomal membrane;	.	.	.
VIT_208s0007g01190	1.52097	3.99783	0.380449	-1.39422	0.70629	yes	chr8:15310032-15313666:+	gi|359482077|ref|XP_003632708.1|	PREDICTED: putative receptor protein kinase ZmPK1 [Vitis vinifera]	GO:0048544|recognition of pollen;	GO:0016021|integral component of membrane;	GO:0005524|ATP binding;GO:0004674|protein serine/threonine kinase activity;	.	.
VIT_205s0049g00830	1.49769	3.9401	0.380116	-1.39549	0.708175	yes	chr5:7840974-7849634:-	gi|296083642|emb|CBI23631.3|	unnamed protein product [Vitis vinifera]	.	.	.	.	.
VIT_207s0129g00580	1.49769	3.96896	0.377352	-1.40602	0.7075	yes	chr7:15821432-15822902:+	gi|225438912|ref|XP_002283986.1|	PREDICTED: snakin-1-like [Vitis vinifera]	GO:0006952|defense response;	GO:0005618|cell wall;GO:0005576|extracellular region;	.	.	.
VIT_204s0008g03570	9.49665	25.248	0.376134	-1.41068	0.286456	yes	chr4:2916962-2920030:-	gi|296081861|emb|CBI20866.3|	unnamed protein product [Vitis vinifera]	.	.	.	.	.
VIT_213s0067g03250	1.48081	3.95	0.37489	-1.41546	0.781893	yes	chr13:1795014-1798037:-	gi|225448731|ref|XP_002275508.1|	PREDICTED: myosin-10 [Vitis vinifera]	.	.	.	.	.
VIT_208s0007g04350	1.48081	3.95	0.37489	-1.41546	0.781893	yes	chr8:18300064-18302144:+	gi|731400649|ref|XP_010654013.1|	PREDICTED: wall-associated receptor kinase-like 20 isoform X2 [Vitis vinifera]	.	GO:0016021|integral component of membrane;	GO:0005524|ATP binding;GO:0030247|polysaccharide binding;GO:0004674|protein serine/threonine kinase activity;	.	.
VIT_215s0046g00070	2.57161	6.9529	0.369862	-1.43494	0.553986	yes	chr15:17143740-17144185:-	gi|225470970|ref|XP_002267259.1|	PREDICTED: calcium-binding protein KIC [Vitis vinifera]	GO:0010091|trichome branching;	.	GO:0005509|calcium ion binding;	.	.
VIT_214s0060g01880	6.71075	18.2663	0.367385	-1.44464	0.390549	yes	chr14:1522668-1523447:-	gi|296089724|emb|CBI39543.3|	unnamed protein product [Vitis vinifera]	.	.	.	.	.
VIT_216s0022g02530	1.05064	2.92621	0.359045	-1.47776	0.779383	yes	chr16:15273595-15276383:+	gi|225455491|ref|XP_002280396.1|	PREDICTED: zinc finger CCCH domain-containing protein 48 [Vitis vinifera]	.	.	GO:0003677|DNA binding;GO:0046872|metal ion binding;	.	.
VIT_200s0259g00130	1.05064	2.92621	0.359045	-1.47776	0.779383	yes	chrUn:18481702-18482767:-	gi|297735876|emb|CBI18635.3|	unnamed protein product [Vitis vinifera]	GO:0005975|carbohydrate metabolic process;GO:0006633|fatty acid biosynthetic process;GO:0042128|nitrate assimilation;	.	GO:0005524|ATP binding;	.	.
VIT_200s0324g00030	2.47851	6.92404	0.357957	-1.48214	0.574581	yes	chrUn:23400905-23402708:-	gi|731440438|ref|XP_002271540.3|	PREDICTED: uncharacterized protein LOC100257855 [Vitis vinifera]	.	.	.	.	.
VIT_210s0003g04840	0.516881	1.45	0.35647	-1.48815	0.871642	yes	chr10:8669419-8678278:+	gi|731405553|ref|XP_010655824.1|	PREDICTED: LRR receptor-like serine/threonine-protein kinase EFR [Vitis vinifera]	GO:0009793|embryo development ending in seed dormancy;GO:0009755|hormone-mediated signaling pathway;GO:0090558|plant epidermis development;GO:0046777|protein autophosphorylation;GO:0007178|transmembrane receptor protein serine/threonine kinase signaling pathway;	GO:0016021|integral component of membrane;GO:0005886|plasma membrane;GO:0009506|plasmodesma;	GO:0005524|ATP binding;GO:0001653|peptide receptor activity;GO:0004675|transmembrane receptor protein serine/threonine kinase activity;GO:0031625|ubiquitin protein ligase binding;	.	.
VIT_200s1693g00010	0.516881	1.45	0.35647	-1.48815	0.871642	yes	chrUn:40128618-40129555:-	gi|731437081|ref|XP_010647542.1|	PREDICTED: cytosolic Fe-S cluster assembly factor narfl-like [Vitis vinifera]	.	.	.	.	.
VIT_209s0054g01480	0.516881	1.45	0.35647	-1.48815	0.873636	yes	chr9:22368807-22376060:-	gi|297735698|emb|CBI18385.3|	unnamed protein product [Vitis vinifera]	.	.	GO:0016866|intramolecular transferase activity;	.	.
VIT_204s0008g05640	0.516881	1.45	0.35647	-1.48815	0.873636	yes	chr4:5125247-5125959:-	gi|225430322|ref|XP_002285197.1|	PREDICTED: putative lipid-binding protein At4g00165 [Vitis vinifera]	.	GO:0016021|integral component of membrane;	.	.	.
VIT_200s0201g00083	0.516881	1.45	0.35647	-1.48815	0.873636	yes	chrUn:11554481-11554711:+	gi|147784505|emb|CAN61723.1|	hypothetical protein VITISV_012460 [Vitis vinifera]	GO:2000122|negative regulation of stomatal complex development;GO:0006508|proteolysis;GO:2000038|regulation of stomatal complex development;GO:0010037|response to carbon dioxide;	GO:0048046|apoplast;GO:0005618|cell wall;	GO:0004252|serine-type endopeptidase activity;GO:0008236|serine-type peptidase activity;	.	.
VIT_209s0002g00630	0.516881	1.45	0.35647	-1.48815	0.773486	yes	chr9:440465-440683:-	gi|147782666|emb|CAN61792.1|	hypothetical protein VITISV_015797 [Vitis vinifera]	.	.	.	.	.
VIT_206s0004g00660	0.516881	1.45	0.35647	-1.48815	0.773486	yes	chr6:802422-803482:-	gi|297746460|emb|CBI16516.3|	unnamed protein product [Vitis vinifera]	GO:0015031|protein transport;	GO:0009507|chloroplast;GO:0009941|chloroplast envelope;GO:0009706|chloroplast inner membrane;GO:0016021|integral component of membrane;GO:0009536|plastid;	GO:0051537|2 iron, 2 sulfur cluster binding;GO:0010277|chlorophyllide a oxygenase [overall] activity;GO:0046872|metal ion binding;	.	.
VIT_200s0233g00051	0.516881	1.45	0.35647	-1.48815	0.781154	yes	chrUn:16036957-16037643:-	gi|731438343|ref|XP_010646544.1|	PREDICTED: uncharacterized protein LOC100250621 [Vitis vinifera]	.	.	.	.	.
VIT_203s0088g00820	0.516881	1.45	0.35647	-1.48815	3.26939e-27	yes	chr3:9050245-9055257:+	gi|297736376|emb|CBI25099.3|	unnamed protein product [Vitis vinifera]	GO:0009755|hormone-mediated signaling pathway;GO:0046777|protein autophosphorylation;GO:0007178|transmembrane receptor protein serine/threonine kinase signaling pathway;	GO:0016021|integral component of membrane;GO:0005886|plasma membrane;GO:0009506|plasmodesma;	GO:0005524|ATP binding;GO:0030246|carbohydrate binding;GO:0001653|peptide receptor activity;GO:0004675|transmembrane receptor protein serine/threonine kinase activity;GO:0031625|ubiquitin protein ligase binding;	.	.
VIT_200s0288g00060	0.516881	1.45	0.35647	-1.48815	0.000443559	yes	chrUn:21768025-21769068:+	gi|147845096|emb|CAN78475.1|	hypothetical protein VITISV_009815 [Vitis vinifera]	.	.	.	.	.
VIT_209s0054g00550	0.516881	1.45	0.35647	-1.48815	1.2686e-05	yes	chr9:21268698-21268996:+	gi|147768957|emb|CAN73620.1|	hypothetical protein VITISV_041223 [Vitis vinifera]	.	.	.	.	.
VIT_205s0165g00005	0.516881	1.45	0.35647	-1.48815	2.74971e-17	yes	chr5:21386569-21388705:-	gi|147861294|emb|CAN79739.1|	hypothetical protein VITISV_008917 [Vitis vinifera]	GO:0006417|regulation of translation;	GO:0005737|cytoplasm;GO:0005634|nucleus;	GO:0003723|RNA binding;	.	.
VIT_203s0063g02350	0.516881	1.45	0.35647	-1.48815	3.18935e-131	yes	chr3:5584507-5585237:+	gi|731383674|ref|XP_010647865.1|	PREDICTED: organ-specific protein S2-like [Vitis vinifera]	.	.	.	.	.
VIT_218s0001g14260	0.516881	1.45	0.35647	-1.48815	1.86977e-05	yes	chr18:12273788-12276090:-	.	.	.	.	.	.	.
VIT_219s0177g00290	0.516881	1.45	0.35647	-1.48815	0.00074108	yes	chr19:6147033-6149099:+	gi|731432790|ref|XP_010644413.1|	PREDICTED: F-box/LRR-repeat protein At4g14096-like [Vitis vinifera]	.	.	.	.	.
VIT_209s0002g08310	0.516881	1.45	0.35647	-1.48815	8.62422e-13	yes	chr9:9136745-9137605:-	gi|147794801|emb|CAN71427.1|	hypothetical protein VITISV_027864 [Vitis vinifera]	.	.	.	.	.
VIT_200s0264g00010	1.02737	2.89735	0.354588	-1.49578	0.780703	yes	chrUn:18981598-18986471:+	gi|359496153|ref|XP_003635164.1|	PREDICTED: uncharacterized protein LOC100855179 [Vitis vinifera]	.	.	.	.	.
VIT_217s0000g06900	1.02737	2.92621	0.351091	-1.51008	0.77997	yes	chr17:7555906-7564236:-	gi|731425581|ref|XP_010663308.1|	PREDICTED: DNA annealing helicase and endonuclease ZRANB3 isoform X5 [Vitis vinifera]	GO:0006974|cellular response to DNA damage stimulus;GO:0000737|DNA catabolic process, endonucleolytic;GO:0006281|DNA repair;GO:0036292|DNA rewinding;GO:0000733|DNA strand renaturation;GO:0045910|negative regulation of DNA recombination;GO:0031297|replication fork processing;GO:0048478|replication fork protection;GO:0009411|response to UV;	GO:0043596|nuclear replication fork;	GO:0036310|annealing helicase activity;GO:0005524|ATP binding;GO:0004520|endodeoxyribonuclease activity;GO:0004386|helicase activity;GO:0070530|K63-linked polyubiquitin binding;GO:0008270|zinc ion binding;	.	.
VIT_218s0001g12860	1.02737	2.95508	0.347662	-1.52424	0.779242	yes	chr18:10961548-10963014:+	gi|731429628|ref|XP_010664713.1|	PREDICTED: uncharacterized protein LOC104882563 [Vitis vinifera]	.	.	.	.	.
VIT_209s0002g04410	1.02737	2.95508	0.347662	-1.52424	0.779242	yes	chr9:4021016-4021680:+	gi|297743267|emb|CBI36134.3|	unnamed protein product [Vitis vinifera]	.	.	.	.	.
VIT_206s0009g03595	1.01049	2.95	0.342537	-1.54567	0.871642	yes	chr6:16884027-16890713:-	gi|731393495|ref|XP_010651502.1|	PREDICTED: uncharacterized protein LOC104879644 [Vitis vinifera]	.	GO:0016021|integral component of membrane;	GO:0005524|ATP binding;GO:0004674|protein serine/threonine kinase activity;	.	.
VIT_208s0007g06910	1.01049	2.95	0.342537	-1.54567	0.871642	yes	chr8:20562665-20563703:-	gi|359481856|ref|XP_002276258.2|	PREDICTED: dirigent protein 22-like [Vitis vinifera]	.	GO:0048046|apoplast;	.	.	.
VIT_215s0048g01570	0.980814	2.86849	0.341927	-1.54824	0.773486	yes	chr15:15703530-15707230:-	gi|225453803|ref|XP_002276121.1|	PREDICTED: geraniol 8-hydroxylase-like isoform X2 [Vitis vinifera]	GO:0016102|diterpenoid biosynthetic process;GO:0044550|secondary metabolite biosynthetic process;	GO:0016021|integral component of membrane;GO:0016020|membrane;	GO:0020037|heme binding;GO:0005506|iron ion binding;GO:0016709|oxidoreductase activity, acting on paired donors, with incorporation or reduction of molecular oxygen, NAD(P)H as one donor, and incorporation of one atom of oxygen;	.	.
VIT_208s0105g00310	0.493605	1.45	0.340417	-1.55463	5.74521e-37	yes	chr8:7410995-7412556:-	gi|225439433|ref|XP_002265850.1|	PREDICTED: rhodanese-like domain-containing protein 10 isoform X1 [Vitis vinifera]	.	GO:0009507|chloroplast;GO:0009941|chloroplast envelope;GO:0009534|chloroplast thylakoid;GO:0016021|integral component of membrane;	.	.	.
VIT_218s0001g06140	0.493605	1.45	0.340417	-1.55463	0.000886169	yes	chr18:4643431-4644462:-	gi|225459249|ref|XP_002285764.1|	PREDICTED: protein EXORDIUM [Vitis vinifera]	GO:0009741|response to brassinosteroid;	GO:0048046|apoplast;GO:0005618|cell wall;GO:0005615|extracellular space;GO:0005794|Golgi apparatus;GO:0009505|plant-type cell wall;	.	.	.
VIT_205s0049g01450	0.493605	1.45	0.340417	-1.55463	2.20096e-13	yes	chr5:8758040-8758580:+	gi|731389797|ref|XP_010650119.1|	PREDICTED: glycine-rich cell wall structural protein 1 [Vitis vinifera]	.	.	.	.	.
VIT_205s0077g00840	0.493605	1.45	0.340417	-1.55463	3.66785e-21	yes	chr5:658042-664002:+	gi|225431982|ref|XP_002273065.1|	PREDICTED: stachyose synthase-like [Vitis vinifera]	GO:0009312|oligosaccharide biosynthetic process;GO:0033532|stachyose biosynthetic process;	GO:0005737|cytoplasm;	GO:0047268|galactinol-raffinose galactosyltransferase activity;	.	.
VIT_212s0059g02680	0.493605	1.45	0.340417	-1.55463	0.00020706	yes	chr12:7386025-7390581:+	gi|731409832|ref|XP_010657337.1|	PREDICTED: formin-like protein 3 isoform X2 [Vitis vinifera]	.	GO:0016021|integral component of membrane;	.	.	.
VIT_206s0004g08060	0.493605	1.45	0.340417	-1.55463	3.13331e-05	yes	chr6:8833369-8834580:+	gi|225434337|ref|XP_002276372.1|	PREDICTED: non-specific lipid-transfer protein 1 [Vitis vinifera]	GO:0006869|lipid transport;	.	GO:0008289|lipid binding;	.	.
VIT_213s0156g00340	0.493605	1.45	0.340417	-1.55463	0.000919759	yes	chr13:24064384-24067945:+	gi|225450325|ref|XP_002268328.1|	PREDICTED: uncharacterized protein LOC100263099 [Vitis vinifera]	.	.	.	.	.
VIT_202s0025g03610	0.493605	1.45	0.340417	-1.55463	7.22546e-05	yes	chr2:3144644-3151104:-	gi|731379288|ref|XP_010660813.1|	PREDICTED: uncharacterized protein LOC100264973 [Vitis vinifera]	GO:0010256|endomembrane system organization;GO:0042353|fucose biosynthetic process;GO:0006486|protein glycosylation;GO:0009863|salicylic acid mediated signaling pathway;GO:0009826|unidimensional cell growth;GO:0009969|xyloglucan biosynthetic process;	GO:0005768|endosome;GO:0005794|Golgi apparatus;GO:0032580|Golgi cisterna membrane;GO:0030173|integral component of Golgi membrane;GO:0005802|trans-Golgi network;	GO:0016757|transferase activity, transferring glycosyl groups;	.	.
VIT_219s0015g02540	0.493605	1.45	0.340417	-1.55463	6.49762e-05	yes	chr19:12661179-12662582:+	gi|225464379|ref|XP_002266550.1|	PREDICTED: cytochrome P450 CYP72A219-like [Vitis vinifera]	GO:1902382|11-oxo-beta-amyrin catabolic process;GO:1902386|glycyrrhetinate biosynthetic process;	GO:0016021|integral component of membrane;	GO:0020037|heme binding;GO:0005506|iron ion binding;GO:0016709|oxidoreductase activity, acting on paired donors, with incorporation or reduction of molecular oxygen, NAD(P)H as one donor, and incorporation of one atom of oxygen;	.	.
VIT_200s0685g00020	0.493605	1.45	0.340417	-1.55463	1.18817e-17	yes	chrUn:34203613-34204150:+	gi|296083557|emb|CBI23553.3|	unnamed protein product [Vitis vinifera]	.	.	.	.	.
VIT_218s0001g09000	0.493605	1.45	0.340417	-1.55463	0.000671375	yes	chr18:7519491-7520990:+	gi|302142189|emb|CBI19392.3|	unnamed protein product [Vitis vinifera]	.	.	.	.	.
VIT_202s0025g03070	0.980814	2.92621	0.335182	-1.57698	0.781154	yes	chr2:2622704-2623554:+	gi|225426496|ref|XP_002277530.1|	PREDICTED: RING-H2 finger protein ATL79 [Vitis vinifera]	GO:0016567|protein ubiquitination;	GO:0016021|integral component of membrane;	GO:0008270|zinc ion binding;	.	.
VIT_219s0090g00170	0.987209	2.95	0.334647	-1.57929	0.873636	yes	chr19:6322312-6322771:-	gi|297737415|emb|CBI26616.3|	unnamed protein product [Vitis vinifera]	.	GO:0016021|integral component of membrane;	GO:0020037|heme binding;GO:0005506|iron ion binding;GO:0004497|monooxygenase activity;GO:0016705|oxidoreductase activity, acting on paired donors, with incorporation or reduction of molecular oxygen;	.	.
VIT_210s0116g00410	180.076	561.257	0.320844	-1.64006	3.23934e-16	yes	chr10:189638-195475:-	gi|731404175|ref|XP_002268173.2|	PREDICTED: gibberellin 2-beta-dioxygenase 8 [Vitis vinifera]	GO:0009686|gibberellin biosynthetic process;GO:0009685|gibberellin metabolic process;	.	GO:0052635|C-20 gibberellin 2-beta-dioxygenase activity;GO:0046872|metal ion binding;	.	.
VIT_209s0054g00205	1.56113	4.95399	0.315126	-1.666	0.647411	yes	chr9:20421911-20438558:+	gi|297735805|emb|CBI18492.3|	unnamed protein product [Vitis vinifera]	.	GO:0016021|integral component of membrane;	GO:0005524|ATP binding;GO:0004674|protein serine/threonine kinase activity;	.	.
VIT_201s0011g02710	28.8105	94.4108	0.305161	-1.71236	0.000432125	yes	chr1:2424224-2425324:-	.	.	.	.	.	.	.
VIT_201s0011g06405	43.9445	150.054	0.292858	-1.77173	1.06773e-06	yes	chr1:6221026-6222810:-	gi|147787377|emb|CAN60091.1|	hypothetical protein VITISV_033420 [Vitis vinifera]	.	GO:0016021|integral component of membrane;GO:0005886|plasma membrane;	.	.	.
VIT_208s0007g06140	18.2586	66.2979	0.275402	-1.86039	0.000982945	yes	chr8:19952711-19956171:+	gi|359481882|ref|XP_002277970.2|	PREDICTED: multiple C2 and transmembrane domain-containing protein 2 [Vitis vinifera]	.	GO:0016021|integral component of membrane;	.	.	.
VIT_208s0007g06250	0.533762	1.94119	0.274967	-1.86267	0.872484	yes	chr8:20037653-20042794:-	gi|297739856|emb|CBI30038.3|	unnamed protein product [Vitis vinifera]	GO:0009755|hormone-mediated signaling pathway;GO:0046777|protein autophosphorylation;GO:0007178|transmembrane receptor protein serine/threonine kinase signaling pathway;	GO:0016021|integral component of membrane;GO:0005886|plasma membrane;GO:0009506|plasmodesma;	GO:0005524|ATP binding;GO:0001653|peptide receptor activity;GO:0004675|transmembrane receptor protein serine/threonine kinase activity;GO:0031625|ubiquitin protein ligase binding;	.	.
VIT_204s0044g00820	1.60129	5.88129	0.272268	-1.8769	0.777418	yes	chr4:21969318-21971624:-	gi|225431551|ref|XP_002275615.1|	PREDICTED: G-type lectin S-receptor-like serine/threonine-protein kinase RLK1 [Vitis vinifera]	.	GO:0016021|integral component of membrane;GO:0005886|plasma membrane;	GO:0005524|ATP binding;GO:0005516|calmodulin binding;GO:0030246|carbohydrate binding;GO:0004674|protein serine/threonine kinase activity;	.	.
VIT_205s0102g01055	0.533762	1.97005	0.270938	-1.88396	0.871778	yes	chr5:23128696-23131619:+	gi|731391158|ref|XP_010650655.1|	PREDICTED: putative disease resistance RPP13-like protein 2 [Vitis vinifera]	GO:0006952|defense response;	.	GO:0043531|ADP binding;GO:0005524|ATP binding;	.	.
VIT_208s0032g00190	12.6427	47.0629	0.268634	-1.89628	0.00159418	yes	chr8:3175421-3183206:+	gi|296089282|emb|CBI39054.3|	unnamed protein product [Vitis vinifera]	.	.	.	.	.
VIT_209s0054g01300	0.533762	1.99891	0.267026	-1.90495	0.871077	yes	chr9:22241180-22243818:+	gi|297735713|emb|CBI18400.3|	unnamed protein product [Vitis vinifera]	GO:0030048|actin filament-based movement;GO:0051645|Golgi localization;GO:0048467|gynoecium development;GO:0090436|leaf pavement cell development;GO:0051646|mitochondrion localization;GO:0060151|peroxisome localization;GO:0048768|root hair cell tip growth;GO:0048767|root hair elongation;GO:0010091|trichome branching;GO:0010090|trichome morphogenesis;	GO:0016459|myosin complex;GO:0009506|plasmodesma;GO:0035619|root hair tip;GO:0030133|transport vesicle;	GO:0005524|ATP binding;GO:0003774|motor activity;	.	.
VIT_201s0011g06000	0.533762	1.99891	0.267026	-1.90495	0.871077	yes	chr1:5758864-5761288:-	gi|225424412|ref|XP_002284982.1|	PREDICTED: vacuolar iron transporter 1-like [Vitis vinifera]	GO:0006880|intracellular sequestering of iron ion;GO:0006811|ion transport;GO:0055072|iron ion homeostasis;	GO:0016021|integral component of membrane;GO:0005774|vacuolar membrane;	.	.	.
VIT_207s0005g02530	0.533762	1.99891	0.267026	-1.90495	0.871077	yes	chr7:4876033-4878513:-	gi|297744079|emb|CBI37049.3|	unnamed protein product [Vitis vinifera]	.	.	.	.	.
VIT_219s0090g00895	0.510486	1.91232	0.266945	-1.90538	0.873775	yes	chr19:6950438-6951232:-	gi|731433170|ref|XP_010644540.1|	PREDICTED: uncharacterized protein LOC104877613 [Vitis vinifera]	.	.	.	.	.
VIT_215s0048g00110	0.510486	1.91232	0.266945	-1.90538	0.873775	yes	chr15:14165006-14167746:-	.	.	.	.	.	.	.
VIT_202s0025g01900	0.516881	1.95	0.265067	-1.91557	4.99338e-10	yes	chr2:1767619-1777462:+	gi|297742375|emb|CBI34524.3|	unnamed protein product [Vitis vinifera]	GO:0071555|cell wall organization;GO:0030244|cellulose biosynthetic process;	GO:0000139|Golgi membrane;GO:0016021|integral component of membrane;	GO:0016760|cellulose synthase (UDP-forming) activity;	.	.
VIT_205s0049g00680	0.516881	1.95	0.265067	-1.91557	6.97731e-06	yes	chr5:7708033-7708741:-	gi|296083633|emb|CBI23622.3|	unnamed protein product [Vitis vinifera]	.	.	.	.	.
VIT_218s0001g03640	0.516881	1.95	0.265067	-1.91557	9.59534e-09	yes	chr18:3417193-3418012:-	gi|302141864|emb|CBI19067.3|	unnamed protein product [Vitis vinifera]	.	.	.	.	.
VIT_210s0116g01840	0.516881	1.95	0.265067	-1.91557	0.000116545	yes	chr10:1108247-1108900:+	gi|731404362|ref|XP_010655405.1|	PREDICTED: uncharacterized protein LOC104880467 [Vitis vinifera]	.	.	.	.	.
VIT_217s0053g00440	0.516881	1.95	0.265067	-1.91557	1.76785e-34	yes	chr17:15139137-15144040:+	.	.	.	.	.	.	.
VIT_209s0002g07970	0.516881	1.95	0.265067	-1.91557	1.47144e-10	yes	chr9:8526800-8527058:+	gi|147846184|emb|CAN81628.1|	hypothetical protein VITISV_002473 [Vitis vinifera]	.	.	.	.	.
VIT_202s0025g01760	0.516881	1.95	0.265067	-1.91557	1.5701e-07	yes	chr2:1667929-1673278:+	gi|297742363|emb|CBI34512.3|	unnamed protein product [Vitis vinifera]	GO:0071555|cell wall organization;GO:0030244|cellulose biosynthetic process;	GO:0000139|Golgi membrane;GO:0016021|integral component of membrane;	GO:0016760|cellulose synthase (UDP-forming) activity;	.	.
VIT_209s0002g06190	0.516881	1.95	0.265067	-1.91557	0.000115781	yes	chr9:6064996-6065905:+	gi|297743408|emb|CBI36275.3|	unnamed protein product [Vitis vinifera]	.	.	.	.	.
VIT_214s0066g02280	0.516881	1.95	0.265067	-1.91557	0.00218299	yes	chr14:28490067-28490762:-	gi|296087754|emb|CBI35010.3|	unnamed protein product [Vitis vinifera]	.	.	.	.	.
VIT_200s0386g00010	0.516881	1.95	0.265067	-1.91557	0.000168149	yes	chrUn:26931938-26933038:+	gi|359496666|ref|XP_002263270.2|	PREDICTED: agamous-like MADS-box protein AGL61 [Vitis vinifera]	GO:0009559|embryo sac central cell differentiation;GO:0006351|transcription, DNA-templated;	GO:0005634|nucleus;GO:0043078|polar nucleus;	GO:0003677|DNA binding;GO:0003700|transcription factor activity, sequence-specific DNA binding;	.	.
VIT_217s0000g07965	0.533762	2.02778	0.263225	-1.92563	0.870383	yes	chr17:8975741-8977648:+	gi|731425282|ref|XP_010663194.1|	PREDICTED: RING-H2 finger protein ATL46-like [Vitis vinifera]	GO:0016567|protein ubiquitination;	GO:0016021|integral component of membrane;	GO:0008270|zinc ion binding;	.	.
VIT_217s0000g06250	0.533762	2.02778	0.263225	-1.92563	0.870383	yes	chr17:6799196-6800136:+	gi|225457411|ref|XP_002282066.1|	PREDICTED: protein RKD1 [Vitis vinifera]	GO:0051302|regulation of cell division;GO:0006355|regulation of transcription, DNA-templated;GO:0006351|transcription, DNA-templated;	GO:0005634|nucleus;	GO:0003677|DNA binding;GO:0003700|transcription factor activity, sequence-specific DNA binding;	.	.
VIT_215s0048g00880	0.510486	1.94119	0.262976	-1.927	0.873058	yes	chr15:15045074-15045668:+	gi|255541322|ref|XP_002511725.1|	conserved hypothetical protein [Ricinus communis]	.	.	.	.	.
VIT_212s0057g00040	0.510486	1.94119	0.262976	-1.927	0.873058	yes	chr12:8764943-8765328:-	gi|399525594|gb|AFP44109.1|	tubulin-alpha, partial [Lycoris longituba]	GO:0007017|microtubule-based process;GO:0051258|protein polymerization;	GO:0005737|cytoplasm;GO:0005874|microtubule;	GO:0005525|GTP binding;GO:0003924|GTPase activity;GO:0005200|structural constituent of cytoskeleton;	.	.
VIT_218s0001g03510	0.510486	1.97005	0.259123	-1.94829	0.872347	yes	chr18:3354104-3359152:+	gi|302141856|emb|CBI19059.3|	unnamed protein product [Vitis vinifera]	.	GO:0005737|cytoplasm;	GO:0045431|flavonol synthase activity;GO:0005506|iron ion binding;GO:0031418|L-ascorbic acid binding;GO:0045486|naringenin 3-dioxygenase activity;	.	.
VIT_200s0262g00080	0.487209	1.91232	0.254773	-1.97271	0.874358	yes	chrUn:18869481-18876420:+	gi|731437526|ref|XP_010646641.1|	PREDICTED: putative receptor-like protein kinase At4g00960 [Vitis vinifera]	GO:0009755|hormone-mediated signaling pathway;GO:0046777|protein autophosphorylation;GO:0007178|transmembrane receptor protein serine/threonine kinase signaling pathway;	GO:0016021|integral component of membrane;GO:0005886|plasma membrane;GO:0009506|plasmodesma;	GO:0005524|ATP binding;GO:0001653|peptide receptor activity;GO:0004675|transmembrane receptor protein serine/threonine kinase activity;GO:0031625|ubiquitin protein ligase binding;	.	.
VIT_216s0050g01680	0.493605	1.95	0.253131	-1.98205	5.64606e-09	yes	chr16:18585212-18586814:-	gi|225464661|ref|XP_002276981.1|	PREDICTED: UDP-glycosyltransferase 88A1-like [Vitis vinifera]	GO:0009718|anthocyanin-containing compound biosynthetic process;	.	GO:0016758|transferase activity, transferring hexosyl groups;	.	.
VIT_204s0008g02890	0.493605	1.95	0.253131	-1.98205	6.71723e-11	yes	chr4:2391185-2394750:+	gi|731385310|ref|XP_010648453.1|	PREDICTED: probable LRR receptor-like serine/threonine-protein kinase At4g31250 [Vitis vinifera]	.	GO:0016021|integral component of membrane;	GO:0005524|ATP binding;GO:0004674|protein serine/threonine kinase activity;	.	.
VIT_216s0022g02420	0.493605	1.95	0.253131	-1.98205	1.85857e-19	yes	chr16:15056995-15060510:-	gi|296084074|emb|CBI24462.3|	unnamed protein product [Vitis vinifera]	.	GO:0005576|extracellular region;	GO:0004252|serine-type endopeptidase activity;	.	.
VIT_218s0041g00390	16.0979	69.5254	0.231541	-2.11066	0.000313768	yes	chr18:24839099-24839594:-	gi|731431371|ref|XP_010665408.1|	PREDICTED: cysteine proteinase inhibitor 8-like [Vitis vinifera]	GO:0006952|defense response;GO:0010951|negative regulation of endopeptidase activity;	GO:0005576|extracellular region;	GO:0004869|cysteine-type endopeptidase inhibitor activity;	.	.
VIT_216s0100g00290	462.909	176.855	2.61745	1.38816	5.18701e-11	yes	chr16:15651474-15666952:-	gi|728847679|gb|KHG27122.1|	L-idonate 5-dehydrogenase [Gossypium arboreum]	GO:0046183|L-idonate catabolic process;	.	GO:0016491|oxidoreductase activity;GO:0008270|zinc ion binding;	K00008	SORD, gutB; L-iditol 2-dehydrogenase [EC:1.1.1.14]
VIT_217s0000g07670	186.828	87.9433	2.12442	1.08707	6.69898e-05	yes	chr17:8628981-8646157:-	gi|297733844|emb|CBI15091.3|	unnamed protein product [Vitis vinifera]	GO:0055114|oxidation-reduction process;GO:0009737|response to abscisic acid;GO:0009414|response to water deprivation;	GO:0005739|mitochondrion;GO:0005777|peroxisome;	GO:0004029|aldehyde dehydrogenase (NAD) activity;GO:0008802|betaine-aldehyde dehydrogenase activity;	K00130	betB, gbsA; betaine-aldehyde dehydrogenase [EC:1.2.1.8]
VIT_201s0010g02460	9413.72	4598.96	2.04693	1.03346	9.41301e-11	yes	chr1:19543650-19546887:+	gi|297738348|emb|CBI27549.3|	unnamed protein product [Vitis vinifera]	GO:0006006|glucose metabolic process;GO:0006096|glycolytic process;	GO:0005737|cytoplasm;	GO:0004365|glyceraldehyde-3-phosphate dehydrogenase (NAD+) (phosphorylating) activity;GO:0051287|NAD binding;GO:0050661|NADP binding;	K00134	GAPDH, gapA; glyceraldehyde 3-phosphate dehydrogenase [EC:1.2.1.12]
VIT_204s0044g01490	1.48721	0.506944	2.93367	1.55271	0.995996	yes	chr4:23045090-23049413:-	gi|225431715|ref|XP_002265166.1|	PREDICTED: 2-oxoisovalerate dehydrogenase subunit alpha 2, mitochondrial [Vitis vinifera]	.	GO:0005759|mitochondrial matrix;GO:0005739|mitochondrion;	GO:0003863|3-methyl-2-oxobutanoate dehydrogenase (2-methylpropanoyl-transferring) activity;GO:0046872|metal ion binding;	K00166	BCKDHA, bkdA1; 2-oxoisovalerate dehydrogenase E1 component alpha subunit [EC:1.2.4.4]
VIT_200s0252g00040	1.03376	2.45	0.421944	-1.24488	0.871778	yes	chrUn:17633199-17635964:+	gi|731439660|ref|XP_002284560.2|	PREDICTED: cytokinin dehydrogenase 1-like [Vitis vinifera]	GO:0009823|cytokinin catabolic process;GO:0048507|meristem development;	GO:0005773|vacuole;	GO:0019139|cytokinin dehydrogenase activity;GO:0050660|flavin adenine dinucleotide binding;GO:0008762|UDP-N-acetylmuramate dehydrogenase activity;	K00279	CKX; cytokinin dehydrogenase [EC:1.5.99.12]
VIT_200s0480g00030	2167.53	627.335	3.45514	1.78874	1.94003e-20	yes	chrUn:30166038-30167873:-	gi|731440503|ref|XP_010647098.1|	PREDICTED: LOW QUALITY PROTEIN: polyphenol oxidase, chloroplastic-like [Vitis vinifera]	GO:0046148|pigment biosynthetic process;	GO:0009543|chloroplast thylakoid lumen;	GO:0004097|catechol oxidase activity;GO:0046872|metal ion binding;	K00422	E1.10.3.1; polyphenol oxidase [EC:1.10.3.1]
VIT_206s0004g07770	4507.19	2022.94	2.22804	1.15578	1.37593e-07	yes	chr6:8561814-8564908:+	gi|225434381|ref|XP_002269918.1|	PREDICTED: peroxidase 4 [Vitis vinifera]	GO:0042744|hydrogen peroxide catabolic process;GO:0006979|response to oxidative stress;	GO:0005576|extracellular region;	GO:0020037|heme binding;GO:0046872|metal ion binding;GO:0004601|peroxidase activity;	K00430	E1.11.1.7; peroxidase [EC:1.11.1.7]
VIT_206s0004g01480	177.184	85.8001	2.06508	1.0462	0.000195129	yes	chr6:1847711-1868796:+	gi|731392979|ref|XP_002283135.2|	PREDICTED: linoleate 13S-lipoxygenase 2-1, chloroplastic-like isoform X1 [Vitis vinifera]	GO:0031408|oxylipin biosynthetic process;	GO:0009570|chloroplast stroma;GO:0009534|chloroplast thylakoid;	GO:0016165|linoleate 13S-lipoxygenase activity;GO:0046872|metal ion binding;	K00454	LOX2S; lipoxygenase [EC:1.13.11.12]
VIT_206s0004g01470	0.493605	0.985025	0.501109	-0.996805	2.31666e-05	yes	chr6:1818881-1824802:+	gi|731392977|ref|XP_002283147.3|	PREDICTED: linoleate 13S-lipoxygenase 2-1, chloroplastic-like [Vitis vinifera]	GO:0031408|oxylipin biosynthetic process;	GO:0009507|chloroplast;	GO:0016165|linoleate 13S-lipoxygenase activity;GO:0046872|metal ion binding;	K00454	LOX2S; lipoxygenase [EC:1.13.11.12]
VIT_203s0038g03190	3.53555	8.77864	0.402744	-1.31206	0.484909	yes	chr3:2311901-2312681:+	gi|225428149|ref|XP_002278617.1|	PREDICTED: probable flavin-containing monooxygenase 1 [Vitis vinifera]	.	.	GO:0050660|flavin adenine dinucleotide binding;GO:0004499|N,N-dimethylaniline monooxygenase activity;GO:0050661|NADP binding;	K00485	FMO; dimethylaniline monooxygenase (N-oxide forming) [EC:1.14.13.8]
VIT_208s0058g00440	49.5312	23.1337	2.14109	1.09834	0.0829499	yes	chr8:9398535-9419705:-	gi|731398838|ref|XP_002268054.3|	PREDICTED: ferritin-4, chloroplastic [Vitis vinifera]	GO:0006879|cellular iron ion homeostasis;GO:0006826|iron ion transport;	GO:0009507|chloroplast;	GO:0008199|ferric iron binding;GO:0004322|ferroxidase activity;	K00522	FTH1; ferritin heavy chain [EC:1.16.3.2]
VIT_203s0063g00140	257.622	96.1284	2.67998	1.42222	9.27234e-09	yes	chr3:3733785-3735373:-	gi|297741256|emb|CBI32387.3|	unnamed protein product [Vitis vinifera]	GO:0009809|lignin biosynthetic process;	.	GO:0042409|caffeoyl-CoA O-methyltransferase activity;GO:0046872|metal ion binding;	K00588	E2.1.1.104; caffeoyl-CoA O-methyltransferase [EC:2.1.1.104]
VIT_200s0211g00160	63.5133	139.367	0.455728	-1.13375	0.00577014	yes	chrUn:12990213-12992979:-	gi|731438112|ref|XP_010646398.1|	PREDICTED: serine hydroxymethyltransferase, mitochondrial-like [Vitis vinifera]	GO:0042742|defense response to bacterium;GO:0009814|defense response, incompatible interaction;GO:0006544|glycine metabolic process;GO:0006563|L-serine metabolic process;GO:0009853|photorespiration;GO:0019684|photosynthesis, light reaction;GO:0009626|plant-type hypersensitive response;GO:0009697|salicylic acid biosynthetic process;GO:0035999|tetrahydrofolate interconversion;	GO:0048046|apoplast;GO:0009570|chloroplast stroma;GO:0009534|chloroplast thylakoid;GO:0022626|cytosolic ribosome;GO:0005759|mitochondrial matrix;GO:0005634|nucleus;GO:0005886|plasma membrane;GO:0010319|stromule;	GO:0004372|glycine hydroxymethyltransferase activity;GO:0008266|poly(U) RNA binding;GO:0030170|pyridoxal phosphate binding;	K00600	glyA, SHMT; glycine hydroxymethyltransferase [EC:2.1.2.1]
VIT_215s0046g02170	955.563	477.395	2.00162	1.00117	6.96e-12	yes	chr15:18948835-18953398:+	gi|225454302|ref|XP_002276965.1|	PREDICTED: 3-methyl-2-oxobutanoate hydroxymethyltransferase 1, mitochondrial [Vitis vinifera]	GO:0015940|pantothenate biosynthetic process;	GO:0005739|mitochondrion;	GO:0003864|3-methyl-2-oxobutanoate hydroxymethyltransferase activity;GO:0046872|metal ion binding;GO:0008168|methyltransferase activity;	K00606	panB; 3-methyl-2-oxobutanoate hydroxymethyltransferase [EC:2.1.2.11]
VIT_216s0100g01130	404.753	81.151	4.98765	2.31836	4.37618e-12	yes	chr16:16618991-16624707:-	gi|526118103|ref|NP_001267939.1|	stilbene synthase 1 [Vitis vinifera]	GO:0009058|biosynthetic process;GO:0006952|defense response;	GO:0005737|cytoplasm;	GO:0050350|trihydroxystilbene synthase activity;	K00660	CHS; chalcone synthase [EC:2.3.1.74]
VIT_216s0100g00780	537.866	113.875	4.7233	2.2398	7.08438e-07	yes	chr16:16276379-16278547:+	gi|225455394|ref|XP_002278354.1|	PREDICTED: stilbene synthase 5 [Vitis vinifera]	GO:0009058|biosynthetic process;GO:0006952|defense response;	GO:0005737|cytoplasm;	GO:0050350|trihydroxystilbene synthase activity;	K00660	CHS; chalcone synthase [EC:2.3.1.74]
VIT_210s0042g00890	93.2721	22.3218	4.17852	2.06299	3.13331e-05	yes	chr10:14264601-14265706:+	gi|393717987|gb|AFN21530.1|	stilbene synthase [Vitis pseudoreticulata]	GO:0009058|biosynthetic process;GO:0006952|defense response;	GO:0005737|cytoplasm;	GO:0050350|trihydroxystilbene synthase activity;	K00660	CHS; chalcone synthase [EC:2.3.1.74]
VIT_216s0100g00810	188.439	46.6588	4.03866	2.01388	6.71723e-11	yes	chr16:16289281-16290881:-	gi|731423606|ref|XP_010662547.1|	PREDICTED: stilbene synthase 4 [Vitis vinifera]	GO:0009058|biosynthetic process;GO:0006952|defense response;	GO:0005737|cytoplasm;	GO:0050350|trihydroxystilbene synthase activity;	K00660	CHS; chalcone synthase [EC:2.3.1.74]
VIT_216s0100g01170	1940.11	500.041	3.8799	1.95602	4.17311e-15	yes	chr16:16682384-16711905:-	gi|526118083|ref|NP_001267934.1|	stilbene synthase 6 [Vitis vinifera]	GO:0009058|biosynthetic process;GO:0006952|defense response;	GO:0005737|cytoplasm;	GO:0050350|trihydroxystilbene synthase activity;	K00660	CHS; chalcone synthase [EC:2.3.1.74]
VIT_216s0100g01040	209.589	55.3509	3.78656	1.92089	1.35071e-10	yes	chr16:16511136-16512898:+	gi|225470728|ref|XP_002264989.1|	PREDICTED: stilbene synthase 4 [Vitis vinifera]	GO:0009058|biosynthetic process;GO:0006952|defense response;	GO:0005737|cytoplasm;	GO:0050350|trihydroxystilbene synthase activity;	K00660	CHS; chalcone synthase [EC:2.3.1.74]
VIT_216s0100g01120	647.525	178.149	3.63474	1.86185	5.7398e-13	yes	chr16:16615515-16617259:-	gi|731423447|ref|XP_010662500.1|	PREDICTED: stilbene synthase 5 [Vitis vinifera]	GO:0009058|biosynthetic process;GO:0006952|defense response;	GO:0005737|cytoplasm;	GO:0050350|trihydroxystilbene synthase activity;	K00660	CHS; chalcone synthase [EC:2.3.1.74]
VIT_216s0100g01140	342.676	94.723	3.61766	1.85506	5.43074e-16	yes	chr16:16627150-16629209:-	gi|225470713|ref|XP_002263881.1|	PREDICTED: stilbene synthase 1 [Vitis vinifera]	GO:0009058|biosynthetic process;GO:0006952|defense response;	GO:0005737|cytoplasm;	GO:0050350|trihydroxystilbene synthase activity;	K00660	CHS; chalcone synthase [EC:2.3.1.74]
VIT_216s0100g00940	591.525	167.849	3.52414	1.81727	1.2609e-10	yes	chr16:16411708-16413390:-	gi|359490325|ref|XP_003634070.1|	PREDICTED: stilbene synthase 4-like isoform X1 [Vitis vinifera]	GO:0009058|biosynthetic process;GO:0006952|defense response;	GO:0005737|cytoplasm;	GO:0050350|trihydroxystilbene synthase activity;	K00660	CHS; chalcone synthase [EC:2.3.1.74]
VIT_216s0100g00800	167.433	48.5711	3.44717	1.78541	1.59551e-08	yes	chr16:16286615-16288086:-	gi|731423470|ref|XP_010662505.1|	PREDICTED: stilbene synthase 4-like [Vitis vinifera]	GO:0009058|biosynthetic process;GO:0006952|defense response;	GO:0005737|cytoplasm;	GO:0050350|trihydroxystilbene synthase activity;	K00660	CHS; chalcone synthase [EC:2.3.1.74]
VIT_210s0042g00870	118.366	36.3882	3.25288	1.70172	3.90601e-06	yes	chr10:14246930-14248625:+	gi|225465662|ref|XP_002271371.1|	PREDICTED: stilbene synthase 2 [Vitis vinifera]	GO:0009058|biosynthetic process;GO:0006952|defense response;	GO:0005737|cytoplasm;	GO:0050350|trihydroxystilbene synthase activity;	K00660	CHS; chalcone synthase [EC:2.3.1.74]
VIT_216s0100g01020	1631.02	502.605	3.24513	1.69827	9.56681e-11	yes	chr16:16503220-16509557:-	gi|378405206|sp|P51071.2|THS3_VITVI	RecName: Full=Stilbene synthase 3; AltName: Full=PSV368; AltName: Full=Resveratrol synthase 3; AltName: Full=Trihydroxystilbene synthase 3; Short=StSy 3	GO:0009058|biosynthetic process;GO:0006952|defense response;	GO:0005737|cytoplasm;	GO:0050350|trihydroxystilbene synthase activity;	K00660	CHS; chalcone synthase [EC:2.3.1.74]
VIT_216s0100g00950	363.044	113.41	3.20117	1.6786	1.75824e-14	yes	chr16:16430833-16431392:-	gi|50845903|gb|AAT84923.1|	stilbene synthase, partial [Vitis vinifera]	GO:0009058|biosynthetic process;GO:0006952|defense response;	GO:0005737|cytoplasm;	GO:0050350|trihydroxystilbene synthase activity;	K00660	CHS; chalcone synthase [EC:2.3.1.74]
VIT_216s0100g00930	282.745	90.1894	3.13501	1.64847	1.24967e-10	yes	chr16:16408318-16409839:-	gi|359490328|ref|XP_003634071.1|	PREDICTED: stilbene synthase 4-like [Vitis vinifera]	GO:0009058|biosynthetic process;GO:0006952|defense response;	GO:0005737|cytoplasm;	GO:0050350|trihydroxystilbene synthase activity;	K00660	CHS; chalcone synthase [EC:2.3.1.74]
VIT_216s0100g01150	226.088	72.6898	3.11031	1.63706	1.22009e-09	yes	chr16:16643899-16645890:-	gi|225470711|ref|XP_002263807.1|	PREDICTED: stilbene synthase 6 [Vitis vinifera]	GO:0009058|biosynthetic process;GO:0006952|defense response;	GO:0005737|cytoplasm;	GO:0050350|trihydroxystilbene synthase activity;	K00660	CHS; chalcone synthase [EC:2.3.1.74]
VIT_216s0100g01070	417.107	135.022	3.08917	1.62722	2.51004e-12	yes	chr16:16525933-16527963:-	gi|359490313|ref|XP_003634066.1|	PREDICTED: stilbene synthase 1-like [Vitis vinifera]	GO:0009058|biosynthetic process;GO:0006952|defense response;	GO:0005737|cytoplasm;	GO:0050350|trihydroxystilbene synthase activity;	K00660	CHS; chalcone synthase [EC:2.3.1.74]
VIT_216s0100g00910	825.828	268.437	3.07642	1.62125	9.4013e-21	yes	chr16:16398197-16400134:+	gi|225467656|ref|XP_002268756.1|	PREDICTED: stilbene synthase 5 [Vitis vinifera]	GO:0009058|biosynthetic process;GO:0006952|defense response;	GO:0005737|cytoplasm;	GO:0050350|trihydroxystilbene synthase activity;	K00660	CHS; chalcone synthase [EC:2.3.1.74]
VIT_216s0100g00850	360.808	117.407	3.07313	1.61971	1.10214e-13	yes	chr16:16346418-16347950:-	gi|359490336|ref|XP_003634075.1|	PREDICTED: stilbene synthase 4-like [Vitis vinifera]	GO:0009058|biosynthetic process;GO:0006952|defense response;	GO:0005737|cytoplasm;	GO:0050350|trihydroxystilbene synthase activity;	K00660	CHS; chalcone synthase [EC:2.3.1.74]
VIT_216s0100g00830	1811.75	592.489	3.05786	1.61252	1.23719e-19	yes	chr16:16335550-16338071:+	gi|359490343|ref|XP_002269386.2|	PREDICTED: stilbene synthase 5-like [Vitis vinifera]	GO:0009058|biosynthetic process;GO:0006952|defense response;	GO:0005737|cytoplasm;	GO:0050350|trihydroxystilbene synthase activity;	K00660	CHS; chalcone synthase [EC:2.3.1.74]
VIT_216s0100g01010	868.286	285.52	3.04107	1.60458	1.33483e-11	yes	chr16:16491297-16493205:-	gi|359490319|ref|XP_003634068.1|	PREDICTED: stilbene synthase 2 [Vitis vinifera]	GO:0009058|biosynthetic process;GO:0006952|defense response;	GO:0005737|cytoplasm;	GO:0050350|trihydroxystilbene synthase activity;	K00660	CHS; chalcone synthase [EC:2.3.1.74]
VIT_216s0100g00990	1490.84	493.723	3.01959	1.59435	9.17395e-12	yes	chr16:16466734-16468638:-	gi|359490321|ref|XP_002268842.2|	PREDICTED: stilbene synthase 2 [Vitis vinifera]	GO:0009058|biosynthetic process;GO:0006952|defense response;	GO:0005737|cytoplasm;	GO:0050350|trihydroxystilbene synthase activity;	K00660	CHS; chalcone synthase [EC:2.3.1.74]
VIT_216s0100g00900	1230.96	412.91	2.98118	1.57588	4.78104e-14	yes	chr16:16385884-16397049:-	gi|359490332|ref|XP_003634073.1|	PREDICTED: stilbene synthase 4 [Vitis vinifera]	GO:0009058|biosynthetic process;GO:0006952|defense response;	GO:0005737|cytoplasm;	GO:0050350|trihydroxystilbene synthase activity;	K00660	CHS; chalcone synthase [EC:2.3.1.74]
VIT_216s0100g00880	221.227	74.2107	2.98106	1.57583	5.00499e-09	yes	chr16:16366812-16368417:-	gi|359490334|ref|XP_003634074.1|	PREDICTED: stilbene synthase 4-like [Vitis vinifera]	GO:0009058|biosynthetic process;GO:0006952|defense response;	GO:0005737|cytoplasm;	GO:0050350|trihydroxystilbene synthase activity;	K00660	CHS; chalcone synthase [EC:2.3.1.74]
VIT_216s0100g01160	233.767	80.1371	2.91708	1.54453	0.000744914	yes	chr16:16673901-16675599:-	gi|359490304|ref|XP_003634063.1|	PREDICTED: stilbene synthase 1-like [Vitis vinifera]	GO:0009058|biosynthetic process;GO:0006952|defense response;	GO:0005737|cytoplasm;	GO:0050350|trihydroxystilbene synthase activity;	K00660	CHS; chalcone synthase [EC:2.3.1.74]
VIT_216s0100g00920	127.182	44.2107	2.87671	1.52442	1.15483e-05	yes	chr16:16404994-16406667:-	gi|359490330|ref|XP_003634072.1|	PREDICTED: stilbene synthase 4-like isoform X5 [Vitis vinifera]	GO:0009058|biosynthetic process;GO:0006952|defense response;	GO:0005737|cytoplasm;	GO:0050350|trihydroxystilbene synthase activity;	K00660	CHS; chalcone synthase [EC:2.3.1.74]
VIT_216s0100g01000	1408.83	491.721	2.86509	1.51858	3.71356e-32	yes	chr16:16476721-16478681:-	gi|359490323|ref|XP_003634069.1|	PREDICTED: stilbene synthase 4-like [Vitis vinifera]	GO:0009058|biosynthetic process;GO:0006952|defense response;	GO:0005737|cytoplasm;	GO:0050350|trihydroxystilbene synthase activity;	K00660	CHS; chalcone synthase [EC:2.3.1.74]
VIT_216s0100g01100	444.194	158.144	2.8088	1.48996	0.000123745	yes	chr16:16555604-16557733:-	gi|225470723|ref|XP_002264455.1|	PREDICTED: stilbene synthase 1 [Vitis vinifera]	GO:0009058|biosynthetic process;GO:0006952|defense response;	GO:0005737|cytoplasm;	GO:0050350|trihydroxystilbene synthase activity;	K00660	CHS; chalcone synthase [EC:2.3.1.74]
VIT_216s0100g00960	85.4675	31.4342	2.71893	1.44304	0.000566521	yes	chr16:16440652-16441618:-	gi|359490334|ref|XP_003634074.1|	PREDICTED: stilbene synthase 4-like [Vitis vinifera]	GO:0009058|biosynthetic process;GO:0006952|defense response;	GO:0005737|cytoplasm;	GO:0050350|trihydroxystilbene synthase activity;	K00660	CHS; chalcone synthase [EC:2.3.1.74]
VIT_216s0100g00860	497.676	183.77	2.70814	1.4373	2.22768e-07	yes	chr16:16349897-16351446:-	gi|147821222|emb|CAN72348.1|	hypothetical protein VITISV_020801 [Vitis vinifera]	GO:0009058|biosynthetic process;GO:0006952|defense response;	GO:0005737|cytoplasm;	GO:0050350|trihydroxystilbene synthase activity;	K00660	CHS; chalcone synthase [EC:2.3.1.74]
VIT_216s0100g00840	91.9775	35.9679	2.55721	1.35457	0.000656467	yes	chr16:16342994-16344698:-	gi|359490339|ref|XP_003634076.1|	PREDICTED: stilbene synthase 4-like isoform X1 [Vitis vinifera]	GO:0009058|biosynthetic process;GO:0006952|defense response;	GO:0005737|cytoplasm;	GO:0050350|trihydroxystilbene synthase activity;	K00660	CHS; chalcone synthase [EC:2.3.1.74]
VIT_218s0075g00350	1.01049	0.506944	1.99329	0.99515	0.996028	yes	chr18:21737277-21739446:-	gi|296081082|emb|CBI18276.3|	unnamed protein product [Vitis vinifera]	GO:0005986|sucrose biosynthetic process;	GO:0005886|plasma membrane;	GO:0046524|sucrose-phosphate synthase activity;	K00696	E2.4.1.14; sucrose-phosphate synthase [EC:2.4.1.14]
VIT_200s1847g00010	9.08158	20.0343	0.453302	-1.14145	0.2344	yes	chrUn:40500627-40503571:+	gi|147819095|emb|CAN64503.1|	hypothetical protein VITISV_016996 [Vitis vinifera]	GO:0006168|adenine salvage;GO:0044209|AMP salvage;	GO:0005737|cytoplasm;	GO:0003999|adenine phosphoribosyltransferase activity;	K00759	APRT, apt; adenine phosphoribosyltransferase [EC:2.4.2.7]
VIT_201s0026g01380	88.7132	16.2096	5.47288	2.4523	1.37347e-07	yes	chr1:10347162-10348433:+	gi|296086450|emb|CBI32039.3|	unnamed protein product [Vitis vinifera]	GO:0009704|de-etiolation;GO:0006749|glutathione metabolic process;GO:0048527|lateral root development;GO:0080148|negative regulation of response to water deprivation;GO:0040008|regulation of growth;GO:0060416|response to growth hormone;GO:0080167|response to karrikin;GO:0009651|response to salt stress;GO:0009636|response to toxic substance;GO:0009407|toxin catabolic process;	GO:0009507|chloroplast;GO:0005737|cytoplasm;GO:0005829|cytosol;	GO:0004364|glutathione transferase activity;	K00799	GST, gst; glutathione S-transferase [EC:2.5.1.18]
VIT_205s0049g01100	468.795	220.7	2.12413	1.08687	1.63483e-05	yes	chr5:8146845-8148085:+	gi|225433147|ref|XP_002285214.1|	PREDICTED: glutathione transferase GST 23 [Vitis vinifera]	.	.	GO:0004364|glutathione transferase activity;	K00799	GST, gst; glutathione S-transferase [EC:2.5.1.18]
VIT_212s0028g00920	46.8908	23.0759	2.03202	1.02292	0.103611	yes	chr12:1434217-1435891:-	gi|526118279|ref|NP_001267983.1|	glutathione S-transferase 3 [Vitis vinifera]	GO:0006952|defense response;GO:0042742|defense response to bacterium;GO:0046686|response to cadmium ion;GO:0009636|response to toxic substance;GO:0010043|response to zinc ion;GO:0009407|toxin catabolic process;	GO:0048046|apoplast;GO:0009507|chloroplast;GO:0009570|chloroplast stroma;GO:0005737|cytoplasm;GO:0005829|cytosol;GO:0005886|plasma membrane;GO:0009506|plasmodesma;GO:0009579|thylakoid;GO:0005773|vacuole;	GO:0005507|copper ion binding;GO:0043295|glutathione binding;GO:0004602|glutathione peroxidase activity;GO:0004364|glutathione transferase activity;	K00799	GST, gst; glutathione S-transferase [EC:2.5.1.18]
VIT_205s0049g01080	0.516881	2.45	0.210972	-2.24488	0.873775	yes	chr5:8118410-8119297:+	gi|147821918|emb|CAN63628.1|	hypothetical protein VITISV_018696 [Vitis vinifera]	.	.	GO:0004364|glutathione transferase activity;	K00799	GST, gst; glutathione S-transferase [EC:2.5.1.18]
VIT_212s0028g02200	42.5381	20.5989	2.06506	1.04619	0.125657	yes	chr12:2990225-2994818:+	gi|731408987|ref|XP_010657034.1|	PREDICTED: bifunctional riboflavin kinase/FMN phosphatase-like [Vitis vinifera]	GO:0009398|FMN biosynthetic process;GO:0009231|riboflavin biosynthetic process;	.	GO:0005524|ATP binding;GO:0003919|FMN adenylyltransferase activity;GO:0016787|hydrolase activity;GO:0000287|magnesium ion binding;GO:0008531|riboflavin kinase activity;	K00861	RFK, FMN1; riboflavin kinase [EC:2.7.1.26]
VIT_207s0005g02100	822.833	411.439	1.99989	0.99992	2.14e-11	yes	chr7:4508080-4512970:-	gi|225437683|ref|XP_002279596.1|	PREDICTED: shaggy-related protein kinase alpha isoform X1 [Vitis vinifera]	.	.	GO:0005524|ATP binding;GO:0004674|protein serine/threonine kinase activity;	K00924	E2.7.1.-
VIT_216s0022g00700	51.2787	7.85134	6.53121	2.70735	1.86977e-05	yes	chr16:12106253-12109162:-	gi|359490196|ref|XP_003634048.1|	PREDICTED: pectinesterase 2-like [Vitis vinifera]	GO:0042545|cell wall modification;GO:0045490|pectin catabolic process;	GO:0005618|cell wall;GO:0005576|extracellular region;	GO:0045330|aspartyl esterase activity;GO:0004857|enzyme inhibitor activity;GO:0030599|pectinesterase activity;	K01051	E3.1.1.11; pectinesterase [EC:3.1.1.11]
VIT_206s0009g02590	3048.39	516.794	5.89865	2.56039	1.76785e-34	yes	chr6:15353958-15356214:+	gi|225435874|ref|XP_002264156.1|	PREDICTED: pectinesterase 2 [Vitis vinifera]	GO:0042545|cell wall modification;GO:0045490|pectin catabolic process;	GO:0005618|cell wall;GO:0005576|extracellular region;	GO:0045330|aspartyl esterase activity;GO:0004857|enzyme inhibitor activity;GO:0030599|pectinesterase activity;	K01051	E3.1.1.11; pectinesterase [EC:3.1.1.11]
VIT_215s0048g00510	162.725	28.4214	5.72544	2.51739	1.47144e-10	yes	chr15:14632137-14635219:+	gi|225453983|ref|XP_002280446.1|	PREDICTED: pectinesterase 2 [Vitis vinifera]	GO:0042545|cell wall modification;GO:0045490|pectin catabolic process;	GO:0005618|cell wall;GO:0005576|extracellular region;	GO:0045330|aspartyl esterase activity;GO:0004857|enzyme inhibitor activity;GO:0030599|pectinesterase activity;	K01051	E3.1.1.11; pectinesterase [EC:3.1.1.11]
VIT_213s0047g00230	905.624	430.665	2.10285	1.07234	1.36511e-09	yes	chr13:15881614-15885500:+	gi|359487099|ref|XP_002273427.2|	PREDICTED: probable pectinesterase/pectinesterase inhibitor 25 [Vitis vinifera]	GO:0042545|cell wall modification;GO:0045490|pectin catabolic process;	GO:0005618|cell wall;GO:0005576|extracellular region;	GO:0045330|aspartyl esterase activity;GO:0004857|enzyme inhibitor activity;GO:0030599|pectinesterase activity;	K01051	E3.1.1.11; pectinesterase [EC:3.1.1.11]
VIT_216s0050g02600	2.02097	1.01389	1.99329	0.99515	0.854239	yes	chr16:19585108-19587320:+	gi|147867192|emb|CAN79955.1|	hypothetical protein VITISV_027427 [Vitis vinifera]	GO:0005992|trehalose biosynthetic process;	.	GO:0004805|trehalose-phosphatase activity;	K01087	otsB; trehalose 6-phosphate phosphatase [EC:3.1.3.12]
VIT_211s0206g00030	47.3436	2.44813	19.3387	4.27342	9.20047e-07	yes	chr11:7344816-7346240:-	gi|359484781|ref|XP_002271843.2|	PREDICTED: chitotriosidase-1 [Vitis vinifera]	GO:0006032|chitin catabolic process;GO:0006955|immune response;GO:0000272|polysaccharide catabolic process;GO:0009617|response to bacterium;	GO:0005576|extracellular region;GO:0005615|extracellular space;GO:0005764|lysosome;	GO:0008061|chitin binding;GO:0004568|chitinase activity;GO:0008843|endochitinase activity;	K01183	E3.2.1.14; chitinase [EC:3.2.1.14]
VIT_209s0002g02320	1032.91	489.289	2.11105	1.07796	2.24909e-08	yes	chr9:2132999-2137062:+	gi|297743094|emb|CBI35961.3|	unnamed protein product [Vitis vinifera]	GO:0005975|carbohydrate metabolic process;GO:0080167|response to karrikin;GO:0009611|response to wounding;	GO:0048046|apoplast;GO:0005618|cell wall;GO:0005886|plasma membrane;	GO:0004564|beta-fructofuranosidase activity;GO:0004575|sucrose alpha-glucosidase activity;	K01193	E3.2.1.26, sacA; beta-fructofuranosidase [EC:3.2.1.26]
VIT_203s0038g02010	0.980814	2.86849	0.341927	-1.54824	0.773486	yes	chr3:1393183-1395922:+	gi|731382956|ref|XP_010647168.1|	PREDICTED: LOW QUALITY PROTEIN: putative amidase C869.01 [Vitis vinifera]	.	GO:0005829|cytosol;	GO:0004040|amidase activity;GO:0016884|carbon-nitrogen ligase activity, with glutamine as amido-N-donor;	K01426	E3.5.1.4, amiE; amidase [EC:3.5.1.4]
VIT_214s0030g01610	137.263	56.2204	2.44152	1.28778	0.00108239	yes	chr14:6386256-6394468:-	gi|225451245|ref|XP_002276494.1|	PREDICTED: tRNA(adenine(34)) deaminase, chloroplastic [Vitis vinifera]	GO:0006147|guanine catabolic process;	.	GO:0008892|guanine deaminase activity;GO:0008270|zinc ion binding;	K01487	E3.5.4.3, guaD; guanine deaminase [EC:3.5.4.3]
VIT_211s0016g02340	170.871	81.1058	2.10676	1.07503	0.00130492	yes	chr11:1886162-1888997:-	gi|225444944|ref|XP_002282373.1|	PREDICTED: cytidine deaminase 1-like [Vitis vinifera]	GO:0009972|cytidine deamination;	GO:0005829|cytosol;	GO:0004126|cytidine deaminase activity;GO:0042803|protein homodimerization activity;GO:0008270|zinc ion binding;	K01489	cdd, CDA; cytidine deaminase [EC:3.5.4.5]
VIT_217s0000g09480	0.510486	1.94119	0.262976	-1.927	0.873058	yes	chr17:11136579-11141413:-	gi|147825150|emb|CAN71078.1|	hypothetical protein VITISV_021664 [Vitis vinifera]	.	.	GO:0047631|ADP-ribose diphosphatase activity;GO:0047734|CDP-glycerol diphosphatase activity;GO:0046872|metal ion binding;	K01517	ADPRM; manganese-dependent ADP-ribose/CDP-alcohol diphosphatase [EC:3.6.1.13 3.6.1.16 3.6.1.53]
VIT_212s0057g00615	133.924	60.7829	2.20332	1.13968	0.000431235	yes	chr12:9255476-9259132:+	gi|147794486|emb|CAN71611.1|	hypothetical protein VITISV_000631 [Vitis vinifera]	.	GO:0016021|integral component of membrane;	GO:0005524|ATP binding;GO:0005388|calcium-transporting ATPase activity;GO:0046872|metal ion binding;	K01537	E3.6.3.8; Ca2+-transporting ATPase [EC:3.6.3.8]
VIT_207s0031g03000	104.592	33.1282	3.15719	1.65864	7.76577e-05	yes	chr7:19731440-19732022:-	gi|766947555|gb|AJT37538.1|	ribulose-1,5-bisphosphate carboxylase/oxygenase large subunit, partial (chloroplast) [Vitis sp. BOP010263]	GO:0009853|photorespiration;GO:0019253|reductive pentose-phosphate cycle;	GO:0009507|chloroplast;	GO:0000287|magnesium ion binding;GO:0004497|monooxygenase activity;GO:0016984|ribulose-bisphosphate carboxylase activity;	K01601	rbcL; ribulose-bisphosphate carboxylase large chain [EC:4.1.1.39]
VIT_205s0020g02370	7.50996	3.40429	2.20603	1.14145	0.584769	yes	chr5:4064577-4065684:-	gi|225432472|ref|XP_002277316.1|	PREDICTED: S-adenosylmethionine decarboxylase proenzyme 4 [Vitis vinifera]	GO:0048513|organ development;GO:0006557|S-adenosylmethioninamine biosynthetic process;GO:0008295|spermidine biosynthetic process;GO:0006597|spermine biosynthetic process;	.	GO:0004014|adenosylmethionine decarboxylase activity;	K01611	speD, AMD1; S-adenosylmethionine decarboxylase [EC:4.1.1.50]
VIT_210s0003g04820	13.013	37.3155	0.348729	-1.51982	0.193144	yes	chr10:8638626-8640004:+	gi|297740828|emb|CBI31010.3|	unnamed protein product [Vitis vinifera]	GO:0006541|glutamine metabolic process;GO:0000105|histidine biosynthetic process;	GO:0009507|chloroplast;GO:0009570|chloroplast stroma;GO:0005622|intracellular;GO:0009536|plastid;	GO:0000107|imidazoleglycerol-phosphate synthase activity;GO:0016833|oxo-acid-lyase activity;	K01663	HIS7; glutamine amidotransferase / cyclase [EC:2.4.2.- 4.1.3.-]
VIT_202s0025g00360	152.113	56.307	2.70149	1.43376	1.46583e-05	yes	chr2:471971-475220:-	gi|359474171|ref|XP_002278489.2|	PREDICTED: 1-aminocyclopropane-1-carboxylate synthase [Vitis vinifera]	GO:0009693|ethylene biosynthetic process;GO:0009835|fruit ripening;	.	GO:0016847|1-aminocyclopropane-1-carboxylate synthase activity;GO:0030170|pyridoxal phosphate binding;	K01762	ACS; 1-aminocyclopropane-1-carboxylate synthase [EC:4.4.1.14]
VIT_218s0001g05060	662.562	284.734	2.32695	1.21844	8.29381e-12	yes	chr18:4143205-4148105:+	gi|359492836|ref|XP_002284225.2|	PREDICTED: phosphoglycerate mutase [Vitis vinifera]	GO:0006094|gluconeogenesis;GO:0006096|glycolytic process;	.	GO:0046538|2,3-bisphosphoglycerate-dependent phosphoglycerate mutase activity;	K01834	PGAM, gpmA; 2,3-bisphosphoglycerate-dependent phosphoglycerate mutase [EC:5.4.2.11]
VIT_208s0007g05050	0.516881	1.45	0.35647	-1.48815	1.48885e-22	yes	chr8:18961894-18973771:+	gi|720035974|ref|XP_010267197.1|	PREDICTED: 4-coumarate--CoA ligase-like 7 [Nelumbo nucifera]	GO:0009695|jasmonic acid biosynthetic process;GO:0031408|oxylipin biosynthetic process;	GO:0005777|peroxisome;	GO:0005524|ATP binding;GO:0004321|fatty-acyl-CoA synthase activity;GO:0016874|ligase activity;	K01904	4CL; 4-coumarate--CoA ligase [EC:6.2.1.12]
VIT_200s0282g00050	0.987209	1.97005	0.501109	-0.996805	0.87292	yes	chrUn:21112053-21112835:-	gi|296088669|emb|CBI38037.3|	unnamed protein product [Vitis vinifera]	GO:0051304|chromosome separation;GO:0000911|cytokinesis by cell plate formation;GO:0009793|embryo development ending in seed dormancy;GO:0009960|endosperm development;GO:0006887|exocytosis;GO:0051307|meiotic chromosome separation;GO:0007067|mitotic nuclear division;GO:1901970|positive regulation of mitotic sister chromatid separation;GO:0045876|positive regulation of sister chromatid cohesion;GO:…	GO:0005813|centrosome;GO:0005737|cytoplasm;GO:0005874|microtubule;GO:0072686|mitotic spindle;GO:0005634|nucleus;	GO:0004197|cysteine-type endopeptidase activity;GO:0008233|peptidase activity;	K02365	ESP1; separase [EC:3.4.22.49]
VIT_201s0127g00070	2319.17	1109.28	2.09069	1.06398	7.34e-10	yes	chr1:7422300-7426444:+	gi|225425615|ref|XP_002266184.1|	PREDICTED: high affinity nitrate transporter 2.5 [Vitis vinifera]	GO:0042128|nitrate assimilation;GO:0055085|transmembrane transport;	GO:0016021|integral component of membrane;GO:0005886|plasma membrane;	.	K02575	NRT, narK, nrtP, nasA; MFS transporter, NNP family, nitrate/nitrite transporter
VIT_218s0001g08200	95.5587	27.1026	3.52581	1.81795	0.000126011	yes	chr18:6688186-6690761:-	gi|731428820|ref|XP_002283609.2|	PREDICTED: MATE efflux family protein 5 [Vitis vinifera]	.	GO:0016021|integral component of membrane;	GO:0015297|antiporter activity;GO:0015238|drug transmembrane transporter activity;	K03327	TC.MATE, SLC47A, norM, mdtK, dinF; multidrug resistance protein, MATE family
VIT_218s0001g06790	42.2028	20.2213	2.08704	1.06146	0.0930663	yes	chr18:5062015-5066475:-	gi|302142014|emb|CBI19217.3|	unnamed protein product [Vitis vinifera]	GO:0009813|flavonoid biosynthetic process;GO:1902600|hydrogen ion transmembrane transport;GO:0010231|maintenance of seed dormancy;GO:0010023|proanthocyanidin biosynthetic process;	GO:0016021|integral component of membrane;GO:0009705|plant-type vacuole membrane;	GO:0015238|drug transmembrane transporter activity;GO:0015299|solute:proton antiporter activity;GO:0022857|transmembrane transporter activity;	K03327	TC.MATE, SLC47A, norM, mdtK, dinF; multidrug resistance protein, MATE family
VIT_202s0025g04420	287.833	144.353	1.99395	0.995627	0.000694618	yes	chr2:3893849-3895803:-	gi|225426773|ref|XP_002276226.1|	PREDICTED: MATE efflux family protein 5-like [Vitis vinifera]	.	GO:0016021|integral component of membrane;	GO:0015297|antiporter activity;GO:0015238|drug transmembrane transporter activity;	K03327	TC.MATE, SLC47A, norM, mdtK, dinF; multidrug resistance protein, MATE family
VIT_216s0100g00460	1.01049	0.506944	1.99329	0.99515	0.996028	yes	chr16:15919962-15921746:+	gi|225455459|ref|XP_002274808.1|	PREDICTED: MATE efflux family protein 6 [Vitis vinifera]	.	GO:0016021|integral component of membrane;	GO:0015297|antiporter activity;GO:0015238|drug transmembrane transporter activity;	K03327	TC.MATE, SLC47A, norM, mdtK, dinF; multidrug resistance protein, MATE family
VIT_217s0000g00280	134.134	268.149	0.500221	-0.999362	0.00217726	yes	chr17:180655-183495:-	gi|225456483|ref|XP_002280872.1|	PREDICTED: magnesium protoporphyrin IX methyltransferase, chloroplastic [Vitis vinifera]	GO:0015995|chlorophyll biosynthetic process;GO:0032259|methylation;	GO:0009507|chloroplast;GO:0009941|chloroplast envelope;GO:0031969|chloroplast membrane;GO:0009534|chloroplast thylakoid;GO:0009535|chloroplast thylakoid membrane;	GO:0046406|magnesium protoporphyrin IX methyltransferase activity;	K03428	E2.1.1.11, chlM, bchM; magnesium-protoporphyrin O-methyltransferase [EC:2.1.1.11]
VIT_213s0156g00170	647.099	323.108	2.00273	1.00197	3.32e-06	yes	chr13:23904670-23910596:-	gi|297741210|emb|CBI32161.3|	unnamed protein product [Vitis vinifera]	GO:0006777|Mo-molybdopterin cofactor biosynthetic process;	GO:0009507|chloroplast;GO:0005759|mitochondrial matrix;GO:0005739|mitochondrion;GO:0019008|molybdopterin synthase complex;	GO:0051539|4 iron, 4 sulfur cluster binding;GO:0061597|cyclic pyranopterin monophosphate synthase activity;GO:0005525|GTP binding;GO:0046872|metal ion binding;	K03639	MOCS1, moaA; cyclic pyranopterin phosphate synthase [EC:4.1.99.18]
VIT_209s0096g00070	0.533762	1.94119	0.274967	-1.86267	0.872484	yes	chr9:11445422-11446937:+	gi|731403271|ref|XP_010654992.1|	PREDICTED: ATP-dependent zinc metalloprotease FTSH 12, chloroplastic-like [Vitis vinifera]	.	GO:0009507|chloroplast;GO:0009941|chloroplast envelope;GO:0009535|chloroplast thylakoid membrane;GO:0016021|integral component of membrane;GO:0005739|mitochondrion;GO:0009536|plastid;	GO:0005524|ATP binding;GO:0004176|ATP-dependent peptidase activity;GO:0046872|metal ion binding;GO:0004222|metalloendopeptidase activity;	K03798	ftsH, hflB; cell division protease FtsH [EC:3.4.24.-]
VIT_208s0007g01590	12.6171	27.4653	0.459385	-1.12222	0.19168	yes	chr8:15688167-15692836:+	gi|297740268|emb|CBI30450.3|	unnamed protein product [Vitis vinifera]	GO:0016117|carotenoid biosynthetic process;GO:0030003|cellular cation homeostasis;GO:0015995|chlorophyll biosynthetic process;GO:0009902|chloroplast relocation;GO:0042742|defense response to bacterium;GO:0070838|divalent metal ion transport;GO:0030388|fructose 1,6-bisphosphate metabolic process;GO:0000023|maltose metabolic process;GO:0006098|pentose-phosphate shunt;GO:0009773|photosynthetic elect…	GO:0048046|apoplast;GO:0009570|chloroplast stroma;GO:0010319|stromule;	GO:0042132|fructose 1,6-bisphosphate 1-phosphatase activity;GO:0046872|metal ion binding;	K03841	FBP, fbp; fructose-1,6-bisphosphatase I [EC:3.1.3.11]
VIT_211s0103g00460	1.54425	3.9401	0.391931	-1.35133	0.707089	yes	chr11:16389199-16390111:+	.	.	GO:0006457|protein folding;GO:0006950|response to stress;	GO:0005737|cytoplasm;	GO:0005524|ATP binding;	K04079	htpG, HSP90A; molecular chaperone HtpG
VIT_202s0025g03440	9.57749	4.38932	2.182	1.12565	0.497644	yes	chr2:2939781-2941071:+	gi|297742515|emb|CBI34664.3|	unnamed protein product [Vitis vinifera]	GO:0009686|gibberellin biosynthetic process;	.	GO:0016707|gibberellin 3-beta-dioxygenase activity;GO:0005506|iron ion binding;	K04124	E1.14.11.15; gibberellin 3-beta-dioxygenase [EC:1.14.11.15]
VIT_218s0001g09620	5.92325	2.88394	2.05388	1.03835	0.521277	yes	chr18:8028200-8029537:-	gi|302142246|emb|CBI19449.3|	unnamed protein product [Vitis vinifera]	GO:0060070|canonical Wnt signaling pathway;GO:0045444|fat cell differentiation;GO:0016575|histone deacetylation;GO:0000122|negative regulation of transcription from RNA polymerase II promoter;GO:0045892|negative regulation of transcription, DNA-templated;GO:0045944|positive regulation of transcription from RNA polymerase II promoter;GO:0045893|positive regulation of transcription, DNA-templated;G…	GO:0000118|histone deacetylase complex;GO:0005654|nucleoplasm;GO:0005634|nucleus;GO:0005876|spindle microtubule;GO:0005667|transcription factor complex;GO:0017053|transcriptional repressor complex;	GO:0008013|beta-catenin binding;GO:0003682|chromatin binding;GO:0003677|DNA binding;GO:0042393|histone binding;GO:0008022|protein C-terminus binding;GO:0019904|protein domain specific binding;GO:0003714|transcription corepressor activity;GO:0008134|transcription factor binding;GO:0044212|transcription regulatory region DNA binding;	K04508	TBL1; transducin (beta)-like 1
VIT_207s0005g02660	2275.74	595.65	3.8206	1.9338	3.50568e-06	yes	chr7:4974035-4981730:-	gi|225437787|ref|XP_002273987.1|	PREDICTED: ABC transporter B family member 11 [Vitis vinifera]	.	GO:0016021|integral component of membrane;	GO:0005524|ATP binding;GO:0042626|ATPase activity, coupled to transmembrane movement of substances;	K05658	ABCB1; ATP-binding cassette, subfamily B (MDR/TAP), member 1 [EC:3.6.3.44]
VIT_218s0041g02060	43.2414	9.79253	4.41575	2.14266	0.000886169	yes	chr18:27186796-27189275:+	gi|225460244|ref|XP_002281348.1|	PREDICTED: putative 12-oxophytodienoate reductase 11 [Vitis vinifera]	GO:0031408|oxylipin biosynthetic process;GO:0009611|response to wounding;	GO:0005737|cytoplasm;	GO:0016629|12-oxophytodienoate reductase activity;GO:0010181|FMN binding;	K05894	OPR; 12-oxophytodienoic acid reductase [EC:1.3.1.42]
VIT_211s0016g02380	121.282	36.1862	3.3516	1.74485	1.57944e-05	yes	chr11:1906128-1908045:-	gi|731406571|ref|XP_002279746.3|	PREDICTED: 1-aminocyclopropane-1-carboxylate oxidase 1 [Vitis vinifera]	GO:0071398|cellular response to fatty acid;GO:0071281|cellular response to iron ion;GO:0071732|cellular response to nitric oxide;GO:0051365|cellular response to potassium ion starvation;GO:0006952|defense response;GO:0009693|ethylene biosynthetic process;	.	GO:0009815|1-aminocyclopropane-1-carboxylate oxidase activity;GO:0031418|L-ascorbic acid binding;GO:0046872|metal ion binding;GO:0016706|oxidoreductase activity, acting on paired donors, with incorporation or reduction of molecular oxygen, 2-oxoglutarate as one donor, and incorporation of one atom each of oxygen into both donors;	K05933	E1.14.17.4; aminocyclopropanecarboxylate oxidase [EC:1.14.17.4]
VIT_214s0066g00810	223.178	110.45	2.02063	1.0148	0.00276958	yes	chr14:27284407-27287837:-	gi|225452378|ref|XP_002275628.1|	PREDICTED: galactinol--sucrose galactosyltransferase [Vitis vinifera]	GO:0005975|carbohydrate metabolic process;GO:0009737|response to abscisic acid;GO:0006979|response to oxidative stress;GO:0009414|response to water deprivation;	GO:0009507|chloroplast;	GO:0047274|galactinol-sucrose galactosyltransferase activity;	K06617	E2.4.1.82; raffinose synthase [EC:2.4.1.82]
VIT_203s0038g02390	31.8629	66.6605	0.477987	-1.06496	0.0549904	yes	chr3:1661201-1662428:+	gi|225428025|ref|XP_002278689.1|	PREDICTED: ubiquitin-conjugating enzyme E2 28 [Vitis vinifera]	GO:0016567|protein ubiquitination;	.	GO:0005524|ATP binding;GO:0016874|ligase activity;	K06689	UBE2D_E, UBC4, UBC5; ubiquitin-conjugating enzyme E2 D/E [EC:2.3.2.23]
VIT_203s0063g01290	465.287	17.2524	26.9694	4.75325	5.08223e-54	yes	chr3:4754818-4756280:-	gi|225428672|ref|XP_002284917.1|	PREDICTED: feruloyl CoA ortho-hydroxylase 2 [Vitis vinifera]	.	.	GO:0046872|metal ion binding;GO:0016706|oxidoreductase activity, acting on paired donors, with incorporation or reduction of molecular oxygen, 2-oxoglutarate as one donor, and incorporation of one atom each of oxygen into both donors;	K06892	F6H1; feruloyl-CoA ortho-hydroxylase [EC:1.14.11.-]
VIT_215s0046g02550	1.05064	3.0128	0.348726	-1.51983	0.777223	yes	chr15:19336113-19337650:+	gi|225454236|ref|XP_002274751.1|	PREDICTED: feruloyl CoA ortho-hydroxylase 2 [Vitis vinifera]	.	.	GO:0046872|metal ion binding;GO:0016706|oxidoreductase activity, acting on paired donors, with incorporation or reduction of molecular oxygen, 2-oxoglutarate as one donor, and incorporation of one atom each of oxygen into both donors;	K06892	F6H1; feruloyl-CoA ortho-hydroxylase [EC:1.14.11.-]
VIT_213s0019g04440	66.7153	16.1808	4.12313	2.04374	6.49762e-05	yes	chr13:5829095-5834400:-	gi|225449026|ref|XP_002273050.1|	PREDICTED: uncharacterized protein LOC100253096 [Vitis vinifera]	.	.	.	K07114	yfbK; Ca-activated chloride channel homolog
VIT_200s0125g00180	139.261	63.1282	2.206	1.14143	0.000289227	yes	chrUn:1614226-1619747:-	gi|359495321|ref|XP_002271188.2|	PREDICTED: uncharacterized protein LOC100266793 [Vitis vinifera]	.	.	.	K07114	yfbK; Ca-activated chloride channel homolog
VIT_208s0007g02240	43.7641	96.6768	0.452685	-1.14342	0.0104721	yes	chr8:16261148-16266089:-	gi|147802763|emb|CAN66303.1|	hypothetical protein VITISV_044203 [Vitis vinifera]	GO:0070588|calcium ion transmembrane transport;GO:0006874|cellular calcium ion homeostasis;GO:0030026|cellular manganese ion homeostasis;GO:0006882|cellular zinc ion homeostasis;GO:0055062|phosphate ion homeostasis;GO:0006793|phosphorus metabolic process;GO:0051592|response to calcium ion;GO:0009624|response to nematode;	GO:0016021|integral component of membrane;GO:0009705|plant-type vacuole membrane;GO:0005774|vacuolar membrane;GO:0005773|vacuole;	GO:0015369|calcium:proton antiporter activity;	K07300	chaA, CAX; Ca2+:H+ antiporter
VIT_202s0012g00790	0.493605	1.95	0.253131	-1.98205	2.70412e-05	yes	chr2:6680635-6681662:-	gi|297742141|emb|CBI33928.3|	unnamed protein product [Vitis vinifera]	GO:0006891|intra-Golgi vesicle-mediated transport;GO:0006886|intracellular protein transport;GO:0032482|Rab protein signal transduction;GO:0042147|retrograde transport, endosome to Golgi;GO:0006890|retrograde vesicle-mediated transport, Golgi to ER;	GO:0005829|cytosol;GO:0005768|endosome;GO:0005794|Golgi apparatus;GO:0000139|Golgi membrane;GO:0016020|membrane;GO:0005886|plasma membrane;GO:0009506|plasmodesma;GO:0005802|trans-Golgi network;GO:0005774|vacuolar membrane;	GO:0005525|GTP binding;GO:0003924|GTPase activity;	K07893	RAB6A; Ras-related protein Rab-6A
VIT_207s0129g01090	5.06291	11.9935	0.422139	-1.24421	0.400848	yes	chr7:16243839-16246533:+	gi|296087398|emb|CBI33772.3|	unnamed protein product [Vitis vinifera]	GO:0015031|protein transport;GO:0007264|small GTPase mediated signal transduction;GO:0016192|vesicle-mediated transport;	GO:0005794|Golgi apparatus;	GO:0005525|GTP binding;	K07937	ARF1; ADP-ribosylation factor 1
VIT_218s0001g15700	35.7657	17.1369	2.08706	1.06147	0.156597	yes	chr18:13835985-13838629:-	gi|359492319|ref|XP_002278042.2|	PREDICTED: putative protein PLEKHA9 [Vitis vinifera]	GO:0035621|ER to Golgi ceramide transport;GO:0006869|lipid transport;GO:0015031|protein transport;	GO:0016020|membrane;GO:0005802|trans-Golgi network;	GO:0097001|ceramide binding;GO:0051861|glycolipid binding;GO:0017089|glycolipid transporter activity;GO:0070273|phosphatidylinositol-4-phosphate binding;	K08051	PLEKHA8; pleckstrin homology domain containing, family A (phosphoinositide binding specific) member 8
VIT_205s0062g00480	259.908	125.762	2.06667	1.04731	0.00271753	yes	chr5:18634305-18636064:-	gi|225463293|ref|XP_002266082.1|	PREDICTED: brassinosteroid-regulated protein BRU1 [Vitis vinifera]	GO:0042546|cell wall biogenesis;GO:0010411|xyloglucan metabolic process;	GO:0048046|apoplast;GO:0005618|cell wall;	GO:0004553|hydrolase activity, hydrolyzing O-glycosyl compounds;GO:0016762|xyloglucan:xyloglucosyl transferase activity;	K08235	E2.4.1.207; xyloglucan:xyloglucosyl transferase [EC:2.4.1.207]
VIT_205s0062g00240	2.99539	7.48871	0.399987	-1.32197	0.57398	yes	chr5:18396663-18398769:+	gi|359477962|ref|XP_002267890.2|	PREDICTED: brassinosteroid-regulated protein BRU1-like [Vitis vinifera]	GO:0042546|cell wall biogenesis;GO:0010411|xyloglucan metabolic process;	GO:0048046|apoplast;GO:0005618|cell wall;	GO:0004553|hydrolase activity, hydrolyzing O-glycosyl compounds;GO:0016762|xyloglucan:xyloglucosyl transferase activity;	K08235	E2.4.1.207; xyloglucan:xyloglucosyl transferase [EC:2.4.1.207]
VIT_201s0137g00545	1.02737	2.89735	0.354588	-1.49578	0.780703	yes	chr1:7036685-7037261:+	gi|296081377|emb|CBI16810.3|	unnamed protein product [Vitis vinifera]	GO:0006397|mRNA processing;GO:0046777|protein autophosphorylation;	.	GO:0005524|ATP binding;GO:0004672|protein kinase activity;GO:0004674|protein serine/threonine kinase activity;GO:0004712|protein serine/threonine/tyrosine kinase activity;	K08287	E2.7.12.1; dual-specificity kinase [EC:2.7.12.1]
VIT_201s0011g02840	0.493605	1.45	0.340417	-1.55463	0.000628563	yes	chr1:2525724-2528059:+	gi|225423853|ref|XP_002281093.1|	PREDICTED: probable transmembrane ascorbate ferrireductase 4 [Vitis vinifera]	GO:0055114|oxidation-reduction process;	GO:0016021|integral component of membrane;	GO:0046872|metal ion binding;GO:0016491|oxidoreductase activity;	K08360	CYB561; cytochrome b-561
VIT_206s0004g03120	20.8375	9.34331	2.23021	1.15718	0.291708	yes	chr6:3865213-3870086:+	gi|225435265|ref|XP_002282198.1|	PREDICTED: MLO-like protein 3 isoform X1 [Vitis vinifera]	GO:0006952|defense response;GO:0009607|response to biotic stimulus;	GO:0016021|integral component of membrane;	.	K08472	MLO; mlo protein
VIT_212s0035g02190	3.07161	6.9529	0.441774	-1.17862	0.553986	yes	chr12:22584212-22592352:+	gi|731411700|ref|XP_002266927.3|	PREDICTED: endoglucanase 25 [Vitis vinifera]	GO:0006952|defense response;GO:0009607|response to biotic stimulus;	GO:0016021|integral component of membrane;	.	K08472	MLO; mlo protein
VIT_215s0048g00330	31.3867	15.1091	2.07733	1.05473	0.194911	yes	chr15:14467820-14469235:-	gi|731421243|ref|XP_010661665.1|	PREDICTED: UDP-glucuronate 4-epimerase 3-like [Vitis vinifera]	GO:0005975|carbohydrate metabolic process;	GO:0032580|Golgi cisterna membrane;GO:0016021|integral component of membrane;GO:0016020|membrane;	GO:0050662|coenzyme binding;GO:0050378|UDP-glucuronate 4-epimerase activity;	K08679	E5.1.3.6; UDP-glucuronate 4-epimerase [EC:5.1.3.6]
VIT_214s0066g02060	102.767	28.4214	3.61583	1.85433	4.02114e-06	yes	chr14:28318004-28319797:-	gi|731419316|ref|XP_002275823.3|	PREDICTED: uncharacterized protein LOC100250791 [Vitis vinifera]	GO:0051131|chaperone-mediated protein complex assembly;GO:0034551|mitochondrial respiratory chain complex III assembly;GO:0071806|protein transmembrane transport;	GO:0016021|integral component of membrane;GO:0005743|mitochondrial inner membrane;GO:0005739|mitochondrion;	GO:0005524|ATP binding;GO:0008320|protein transmembrane transporter activity;	K08900	BCS1; mitochondrial chaperone BCS1
VIT_214s0066g02040	210.158	78.1796	2.68814	1.42661	1.37164e-07	yes	chr14:28307901-28309789:-	gi|225452592|ref|XP_002280981.1|	PREDICTED: probable mitochondrial chaperone BCS1-B [Vitis vinifera]	GO:0051131|chaperone-mediated protein complex assembly;GO:0034551|mitochondrial respiratory chain complex III assembly;GO:0071806|protein transmembrane transport;	GO:0016021|integral component of membrane;GO:0005743|mitochondrial inner membrane;GO:0005739|mitochondrion;	GO:0005524|ATP binding;GO:0008320|protein transmembrane transporter activity;	K08900	BCS1; mitochondrial chaperone BCS1
VIT_214s0066g02070	1.01049	0.506944	1.99329	0.99515	0.996028	yes	chr14:28341462-28342528:-	gi|731419316|ref|XP_002275823.3|	PREDICTED: uncharacterized protein LOC100250791 [Vitis vinifera]	GO:0051131|chaperone-mediated protein complex assembly;GO:0034551|mitochondrial respiratory chain complex III assembly;GO:0071806|protein transmembrane transport;	GO:0016021|integral component of membrane;GO:0005743|mitochondrial inner membrane;GO:0005739|mitochondrion;	GO:0005524|ATP binding;GO:0008320|protein transmembrane transporter activity;	K08900	BCS1; mitochondrial chaperone BCS1
VIT_204s0023g02360	2.03785	4.95399	0.411356	-1.28154	0.647902	yes	chr4:18901878-18904930:+	gi|225431310|ref|XP_002269184.1|	PREDICTED: probable mitochondrial chaperone BCS1-B [Vitis vinifera]	GO:0016226|iron-sulfur cluster assembly;GO:0034551|mitochondrial respiratory chain complex III assembly;	GO:0016021|integral component of membrane;GO:0005743|mitochondrial inner membrane;GO:0005739|mitochondrion;	GO:0005524|ATP binding;GO:0042623|ATPase activity, coupled;	K08900	BCS1; mitochondrial chaperone BCS1
VIT_213s0019g03550	68.8575	21.0193	3.27592	1.7119	0.000379487	yes	chr13:4719781-4724350:+	gi|225449186|ref|XP_002275627.1|	PREDICTED: AP2-like ethylene-responsive transcription factor TOE3 isoform X1 [Vitis vinifera]	GO:0009873|ethylene-activated signaling pathway;GO:0007275|multicellular organismal development;GO:0006351|transcription, DNA-templated;	GO:0005634|nucleus;	GO:0003677|DNA binding;GO:0003700|transcription factor activity, sequence-specific DNA binding;	K09284	AP2; AP2-like factor, euAP2 lineage
VIT_211s0052g00840	1.01049	0.506944	1.99329	0.99515	0.996028	yes	chr11:18415752-18418607:-	gi|225446036|ref|XP_002268683.1|	PREDICTED: AP2-like ethylene-responsive transcription factor AIL5 [Vitis vinifera]	GO:0060774|auxin mediated signaling pathway involved in phyllotactic patterning;GO:0009873|ethylene-activated signaling pathway;GO:0060772|leaf phyllotactic patterning;GO:0060771|phyllotactic patterning;GO:0040019|positive regulation of embryonic development;GO:0009791|post-embryonic development;GO:0048364|root development;GO:0009845|seed germination;GO:0006351|transcription, DNA-templated;	GO:0005634|nucleus;	GO:0003677|DNA binding;GO:0003700|transcription factor activity, sequence-specific DNA binding;	K09285	OVM, ANT; AP2-like factor, ANT lineage
VIT_210s0003g00140	1477.91	681.526	2.16854	1.11672	9.05e-10	yes	chr10:1442862-1444120:-	gi|297740417|emb|CBI30599.3|	unnamed protein product [Vitis vinifera]	GO:0006952|defense response;GO:0009873|ethylene-activated signaling pathway;GO:0006351|transcription, DNA-templated;	GO:0016020|membrane;GO:0005634|nucleus;	GO:0003677|DNA binding;GO:0003700|transcription factor activity, sequence-specific DNA binding;	K09286	EREBP; EREBP-like factor
VIT_202s0234g00130	2026.03	966.712	2.0958	1.0675	1.46933e-15	yes	chr2:177838-178960:-	gi|359473876|ref|XP_002270581.2|	PREDICTED: ethylene-responsive transcription factor 2 [Vitis vinifera]	GO:0051301|cell division;GO:0006952|defense response;GO:0009873|ethylene-activated signaling pathway;GO:0010200|response to chitin;GO:0006351|transcription, DNA-templated;GO:0001944|vasculature development;	GO:0005634|nucleus;	GO:0003677|DNA binding;GO:0003700|transcription factor activity, sequence-specific DNA binding;	K09286	EREBP; EREBP-like factor
VIT_201s0011g03070	405.289	123.392	3.28457	1.71571	9.79656e-08	yes	chr1:2751566-2753036:+	gi|731370595|ref|XP_002281709.2|	PREDICTED: AP2/ERF and B3 domain-containing transcription factor RAV1-like [Vitis vinifera]	GO:0009873|ethylene-activated signaling pathway;GO:0048573|photoperiodism, flowering;GO:0006351|transcription, DNA-templated;	GO:0005634|nucleus;	GO:0003677|DNA binding;GO:0003700|transcription factor activity, sequence-specific DNA binding;	K09287	RAV; RAV-like factor
VIT_212s0028g01410	1436.72	668.654	2.14868	1.10345	1.79e-08	yes	chr12:2054347-2058169:+	gi|225446710|ref|XP_002278037.1|	PREDICTED: heat stress transcription factor A-4b [Vitis vinifera]	GO:0009408|response to heat;GO:0006351|transcription, DNA-templated;	GO:0005737|cytoplasm;GO:0005634|nucleus;	GO:0043565|sequence-specific DNA binding;GO:0003700|transcription factor activity, sequence-specific DNA binding;	K09414	HSF1; heat shock transcription factor 1
VIT_208s0007g08750	158.339	43.9058	3.60633	1.85053	1.35759e-08	yes	chr8:22132139-22133771:-	gi|225441862|ref|XP_002284216.1|	PREDICTED: heat stress transcription factor B-3 [Vitis vinifera]	GO:0046686|response to cadmium ion;GO:0009408|response to heat;GO:0006351|transcription, DNA-templated;	GO:0005737|cytoplasm;GO:0005634|nucleus;	GO:0043565|sequence-specific DNA binding;GO:0003700|transcription factor activity, sequence-specific DNA binding;	K09419	HSFF; heat shock transcription factor, other eukaryote
VIT_200s0203g00070	72.9227	14.7465	4.94508	2.30599	4.58294e-06	yes	chrUn:11882008-11883893:+	gi|225468618|ref|XP_002266049.1|	PREDICTED: protein ODORANT1 [Vitis vinifera]	GO:0006355|regulation of transcription, DNA-templated;	GO:0005634|nucleus;	GO:0003677|DNA binding;GO:0003700|transcription factor activity, sequence-specific DNA binding;	K09422	MYBP; myb proto-oncogene protein, plant
VIT_205s0077g00500	58.2542	12.7765	4.55949	2.18887	8.82253e-05	yes	chr5:330204-332295:+	gi|296083206|emb|CBI22842.3|	unnamed protein product [Vitis vinifera]	GO:0006952|defense response;GO:0009737|response to abscisic acid;GO:0009723|response to ethylene;GO:0009620|response to fungus;GO:0009753|response to jasmonic acid;GO:0009651|response to salt stress;GO:0006351|transcription, DNA-templated;	GO:0005634|nucleus;	GO:0003677|DNA binding;GO:0003700|transcription factor activity, sequence-specific DNA binding;	K09422	MYBP; myb proto-oncogene protein, plant
VIT_207s0005g03340	988.698	313.361	3.15514	1.6577	8.94665e-14	yes	chr7:6210736-6212914:+	gi|526117860|ref|NP_001268132.1|	R2R3 Myb14 transcription factor [Vitis vinifera]	GO:0006355|regulation of transcription, DNA-templated;GO:0006351|transcription, DNA-templated;	GO:0005634|nucleus;	GO:0003677|DNA binding;	K09422	MYBP; myb proto-oncogene protein, plant
VIT_207s0005g01950	540.754	195.426	2.76705	1.46835	3.39808e-16	yes	chr7:4390469-4392316:-	gi|297744022|emb|CBI36992.3|	unnamed protein product [Vitis vinifera]	GO:0006952|defense response;GO:0009737|response to abscisic acid;GO:0009723|response to ethylene;GO:0009620|response to fungus;GO:0009753|response to jasmonic acid;GO:0009651|response to salt stress;GO:0006351|transcription, DNA-templated;	GO:0005634|nucleus;	GO:0003677|DNA binding;GO:0003700|transcription factor activity, sequence-specific DNA binding;	K09422	MYBP; myb proto-oncogene protein, plant
VIT_201s0011g03730	173.188	85.524	2.02502	1.01793	0.000571191	yes	chr1:3374934-3376616:+	gi|225424019|ref|XP_002279433.1|	PREDICTED: transcription factor MYB24 [Vitis vinifera]	GO:0006952|defense response;GO:0009737|response to abscisic acid;GO:0009723|response to ethylene;GO:0009620|response to fungus;GO:0009753|response to jasmonic acid;GO:0009651|response to salt stress;GO:0006351|transcription, DNA-templated;	GO:0005634|nucleus;	GO:0003677|DNA binding;GO:0003700|transcription factor activity, sequence-specific DNA binding;	K09422	MYBP; myb proto-oncogene protein, plant
VIT_201s0011g04820	94.9158	199.985	0.474614	-1.07517	0.000372526	yes	chr1:4436465-4438311:+	gi|297737710|emb|CBI26911.3|	unnamed protein product [Vitis vinifera]	GO:0061077|chaperone-mediated protein folding;GO:0090084|negative regulation of inclusion body assembly;	GO:0005829|cytosol;GO:0005634|nucleus;	GO:0051087|chaperone binding;GO:0044183|protein binding involved in protein folding;GO:0051082|unfolded protein binding;	K09514	DNAJB8; DnaJ homolog subfamily B member 8
VIT_201s0011g04900	97.3373	42.863	2.27089	1.18326	0.00169264	yes	chr1:4557702-4559021:+	gi|225424228|ref|XP_002280671.1|	PREDICTED: serine carboxypeptidase-like 50 [Vitis vinifera]	.	GO:0005576|extracellular region;GO:0005773|vacuole;	GO:0004185|serine-type carboxypeptidase activity;	K09645	CPVL; vitellogenic carboxypeptidase-like protein [EC:3.4.16.-]
VIT_204s0023g02900	825.683	265.726	3.10727	1.63565	9.16323e-26	yes	chr4:19492533-19494780:+	gi|225431217|ref|XP_002272644.1|	PREDICTED: cytochrome P450 84A1 [Vitis vinifera]	GO:0009809|lignin biosynthetic process;GO:0009699|phenylpropanoid biosynthetic process;GO:0010224|response to UV-B;	GO:0005783|endoplasmic reticulum;GO:0016021|integral component of membrane;GO:0016020|membrane;	GO:0020037|heme binding;GO:0005506|iron ion binding;GO:0004497|monooxygenase activity;GO:0016709|oxidoreductase activity, acting on paired donors, with incorporation or reduction of molecular oxygen, NAD(P)H as one donor, and incorporation of one atom of oxygen;	K09755	CYP84A, F5H; ferulate-5-hydroxylase [EC:1.14.-.-]
VIT_202s0087g00710	572.95	83.5702	6.85591	2.77735	2.74971e-17	yes	chr2:18248487-18251696:-	gi|526118275|ref|NP_001267981.1|	hypodontia, autosomal recessive (2) [Vitis vinifera]	GO:0046345|abscisic acid catabolic process;	GO:0016021|integral component of membrane;	GO:0010295|(+)-abscisic acid 8'-hydroxylase activity;GO:0020037|heme binding;GO:0005506|iron ion binding;	K09843	E1.14.13.93; (+)-abscisic acid 8'-hydroxylase [EC:1.14.13.93]
VIT_216s0050g00020	8.62404	17.2235	0.500713	-0.997943	1.85524e-08	yes	chr16:16867341-16874676:+	gi|225470157|ref|XP_002267709.1|	PREDICTED: WD repeat-containing protein RUP2-like [Vitis vinifera]	GO:0009658|chloroplast organization;GO:0009908|flower development;GO:0043496|regulation of protein homodimerization activity;GO:0010224|response to UV-B;	GO:0080008|Cul4-RING E3 ubiquitin ligase complex;GO:0005829|cytosol;GO:0005634|nucleus;	.	K10143	RFWD2, COP1; E3 ubiquitin-protein ligase RFWD2 [EC:2.3.2.27]
VIT_213s0067g01120	705.051	346.106	2.03709	1.02651	2.83e-09	yes	chr13:613935-617765:-	gi|225448457|ref|XP_002273774.1|	PREDICTED: omega-3 fatty acid desaturase, chloroplastic [Vitis vinifera]	GO:0006636|unsaturated fatty acid biosynthetic process;	GO:0031969|chloroplast membrane;	GO:0016717|oxidoreductase activity, acting on paired donors, with oxidation of a pair of donors resulting in the reduction of molecular oxygen to two molecules of water;	K10257	FAD8, desB; omega-3 fatty acid desaturase (delta-15 desaturase) [EC:1.14.19.-]
VIT_203s0063g01790	289.027	112.614	2.56653	1.35982	2.52551e-06	yes	chr3:5124598-5126444:-	gi|225428610|ref|XP_002281238.1|	PREDICTED: WD repeat-containing protein 5 homolog [Vitis vinifera]	.	.	.	K10260	FBXW7, SEL10; F-box and WD-40 domain protein 7
VIT_204s0079g00370	1.02737	2.95508	0.347662	-1.52424	0.779242	yes	chr4:10810805-10812671:-	gi|296088800|emb|CBI38250.3|	unnamed protein product [Vitis vinifera]	GO:0030048|actin filament-based movement;	GO:0016461|unconventional myosin complex;	GO:0005524|ATP binding;GO:0003774|motor activity;	K10357	MYO5; myosin V
VIT_214s0083g00110	1039.21	490.954	2.11671	1.08182	2.01e-09	yes	chr14:22022515-22024515:-	gi|731417951|ref|XP_010660502.1|	PREDICTED: allene oxide cyclase [Vitis vinifera]	GO:0009695|jasmonic acid biosynthetic process;	GO:0009507|chloroplast;GO:0005886|plasma membrane;	GO:0046423|allene-oxide cyclase activity;	K10525	AOC; allene oxide cyclase [EC:5.3.99.6]
VIT_207s0005g01360	130.255	52.6556	2.47371	1.30668	0.000120814	yes	chr7:3881343-3884843:+	gi|225437543|ref|XP_002275880.1|	PREDICTED: uncharacterized protein LOC100260678 isoform X2 [Vitis vinifera]	GO:0006897|endocytosis;GO:0016567|protein ubiquitination;	GO:0031410|cytoplasmic vesicle;GO:0005783|endoplasmic reticulum;GO:0005789|endoplasmic reticulum membrane;GO:0010008|endosome membrane;GO:0016021|integral component of membrane;GO:0005765|lysosomal membrane;	GO:0016874|ligase activity;GO:0004842|ubiquitin-protein transferase activity;GO:0008270|zinc ion binding;	K10657	MARCH2; E3 ubiquitin-protein ligase MARCH2 [EC:2.3.2.27]
VIT_202s0012g02510	0.516881	1.95	0.265067	-1.91557	8.08519e-18	yes	chr2:9955491-9956335:-	gi|731381377|ref|XP_010664353.1|	PREDICTED: RING-H2 zinc finger protein RHA4a-like [Vitis vinifera]	GO:0016567|protein ubiquitination;GO:0033591|response to L-ascorbic acid;GO:0009416|response to light stimulus;	GO:0016021|integral component of membrane;	GO:0016874|ligase activity;GO:0004842|ubiquitin-protein transferase activity;GO:0008270|zinc ion binding;	K10664	ATL6S; E3 ubiquitin-protein ligase ATL6/9/15/31/42/55 [EC:2.3.2.27]
VIT_208s0056g01300	270.102	129.401	2.08733	1.06166	4.2095e-06	yes	chr8:2044119-2047280:-	gi|225439197|ref|XP_002275517.1|	PREDICTED: 2-aminoethanethiol dioxygenase [Vitis vinifera]	.	GO:0005739|mitochondrion;	GO:0047800|cysteamine dioxygenase activity;GO:0046872|metal ion binding;	K10712	ADO; cysteamine dioxygenase [EC:1.13.11.19]
VIT_216s0050g00480	46.4125	11.8203	3.92651	1.97325	0.00116382	yes	chr16:17352540-17355775:+	gi|731424107|ref|XP_002268026.2|	PREDICTED: cytokinin hydroxylase [Vitis vinifera]	GO:0033466|trans-zeatin biosynthetic process;	GO:0016021|integral component of membrane;	GO:0020037|heme binding;GO:0005506|iron ion binding;GO:0004497|monooxygenase activity;GO:0016705|oxidoreductase activity, acting on paired donors, with incorporation or reduction of molecular oxygen;	K10717	CYP735A; cytokinin trans-hydroxylase
VIT_213s0019g00780	1.01049	0.506944	1.99329	0.99515	0.996028	yes	chr13:2659478-2659823:-	gi|195617694|gb|ACG30677.1|	histone H4 [Zea mays]	GO:0006334|nucleosome assembly;	GO:0009507|chloroplast;GO:0005829|cytosol;GO:0005730|nucleolus;GO:0000786|nucleosome;GO:0005886|plasma membrane;GO:0009506|plasmodesma;GO:0009579|thylakoid;GO:0005774|vacuolar membrane;	GO:0003677|DNA binding;	K11254	H4; histone H4
VIT_203s0091g00530	2.49769	1.01389	2.46348	1.3007	0.854724	yes	chr3:6917800-6921320:-	gi|296083078|emb|CBI22482.3|	unnamed protein product [Vitis vinifera]	GO:0048653|anther development;GO:0051301|cell division;GO:0080186|developmental vegetative growth;GO:0000724|double-strand break repair via homologous recombination;GO:0009793|embryo development ending in seed dormancy;GO:0009553|embryo sac development;GO:0034089|establishment of meiotic sister chromatid cohesion;GO:0060772|leaf phyllotactic patterning;GO:0045132|meiotic chromosome segregation;GO…	GO:0005737|cytoplasm;GO:0005634|nucleus;	GO:0016407|acetyltransferase activity;GO:0046872|metal ion binding;	K11268	ESCO, ECO1; N-acetyltransferase [EC:2.3.1.-]
VIT_205s0077g01960	6.11995	13.7615	0.444716	-1.16904	0.354704	yes	chr5:1531336-1536797:+	gi|296083331|emb|CBI22967.3|	unnamed protein product [Vitis vinifera]	GO:0030261|chromosome condensation;GO:0045739|positive regulation of DNA repair;GO:2001022|positive regulation of response to DNA damage stimulus;	GO:0000793|condensed chromosome;GO:0005730|nucleolus;	.	K11490	NCAPH2; condensin-2 complex subunit H2
VIT_208s0007g05340	3.01867	7.79361	0.387326	-1.36838	0.519256	yes	chr8:19269913-19298265:-	gi|731400474|ref|XP_010653962.1|	PREDICTED: centromere-associated protein E isoform X2 [Vitis vinifera]	GO:0051301|cell division;GO:0007018|microtubule-based movement;GO:0000278|mitotic cell cycle;GO:0090307|mitotic spindle assembly;GO:0006810|transport;	GO:0000775|chromosome, centromeric region;GO:0005737|cytoplasm;GO:0005871|kinesin complex;GO:0005874|microtubule;	GO:0005524|ATP binding;GO:0016887|ATPase activity;GO:0043515|kinetochore binding;GO:0003777|microtubule motor activity;	K11498	CENPE; centromeric protein E
VIT_204s0044g01160	47.2553	8.35828	5.6537	2.4992	0.000115781	yes	chr4:22531674-22533447:-	gi|359477026|ref|XP_002274815.2|	PREDICTED: uncharacterized protein LOC100243660 [Vitis vinifera]	GO:0006534|cysteine metabolic process;	.	GO:0031071|cysteine desulfurase activity;GO:0030170|pyridoxal phosphate binding;	K11717	sufS; cysteine desulfurase / selenocysteine lyase [EC:2.8.1.7 4.4.1.16]
VIT_200s2071g00010	1.9913	4.8674	0.409109	-1.28944	0.65074	yes	chrUn:40930541-40931552:-	gi|747042555|ref|XP_011079168.1|	PREDICTED: dehydrodolichyl diphosphate synthase 6 [Sesamum indicum]	GO:0006486|protein glycosylation;	.	GO:0016765|transferase activity, transferring alkyl or aryl (other than methyl) groups;	K11778	DHDDS, RER2, SRT1; ditrans,polycis-polyprenyl diphosphate synthase [EC:2.5.1.87]
VIT_207s0104g01260	153.44	47.5284	3.22838	1.69081	1.0969e-05	yes	chr7:2279680-2285668:-	gi|225436805|ref|XP_002269763.1|	PREDICTED: probable indole-3-pyruvate monooxygenase YUCCA10 [Vitis vinifera]	GO:0009851|auxin biosynthetic process;GO:0055114|oxidation-reduction process;	.	GO:0050660|flavin adenine dinucleotide binding;GO:0004497|monooxygenase activity;GO:0004499|N,N-dimethylaniline monooxygenase activity;GO:0050661|NADP binding;	K11816	YUCCA; indole-3-pyruvate monooxygenase [EC:1.14.13.168]
VIT_217s0000g04913	1.01049	0.506944	1.99329	0.99515	0.996028	yes	chr17:5320630-5325215:-	gi|359491373|ref|XP_002272968.2|	PREDICTED: cytosolic sulfotransferase 13-like [Vitis vinifera]	GO:0019761|glucosinolate biosynthetic process;GO:0032260|response to jasmonic acid stimulus involved in jasmonic acid and ethylene-dependent systemic resistance;	GO:0005737|cytoplasm;	GO:0047364|desulfoglucosinolate sulfotransferase activity;	K11821	ST5A_B_C; desulfoglucosinolate sulfotransferase A/B/C [EC:2.8.2.-]
VIT_211s0016g03190	85.7585	42.0963	2.0372	1.02659	0.0230138	yes	chr11:2563204-2564128:+	gi|731406754|ref|XP_003633119.2|	PREDICTED: E3 ubiquitin-protein ligase RNF181-like [Vitis vinifera]	GO:0016567|protein ubiquitination;	GO:0005737|cytoplasm;	GO:0016874|ligase activity;GO:0008270|zinc ion binding;	K11982	RNF115_126; E3 ubiquitin-protein ligase RNF115/126 [EC:2.3.2.27]
VIT_217s0000g08400	0.493605	0.985025	0.501109	-0.996805	0.000100693	yes	chr17:9599237-9601123:+	gi|297746512|emb|CBI16568.3|	unnamed protein product [Vitis vinifera]	GO:0016567|protein ubiquitination;	.	GO:0016874|ligase activity;GO:0008270|zinc ion binding;	K11982	RNF115_126; E3 ubiquitin-protein ligase RNF115/126 [EC:2.3.2.27]
VIT_217s0000g06560	0.516881	1.95	0.265067	-1.91557	7.75499e-08	yes	chr17:7096186-7098427:+	gi|297733943|emb|CBI15190.3|	unnamed protein product [Vitis vinifera]	GO:0007623|circadian rhythm;GO:0010031|circumnutation;GO:0009908|flower development;GO:0010629|negative regulation of gene expression;GO:0000160|phosphorelay signal transduction system;GO:0006355|regulation of transcription, DNA-templated;GO:0006351|transcription, DNA-templated;	GO:0005634|nucleus;	GO:0003677|DNA binding;GO:0003700|transcription factor activity, sequence-specific DNA binding;	K12127	TOC1, APRR1; pseudo-response regulator 1
VIT_206s0009g03120	61.1739	29.3198	2.08643	1.06104	0.0481168	yes	chr6:16266089-16267917:+	gi|225464107|ref|XP_002264201.1|	PREDICTED: phenylalanine N-monooxygenase [Vitis vinifera]	.	GO:0005789|endoplasmic reticulum membrane;GO:0016021|integral component of membrane;	GO:0020037|heme binding;GO:0005506|iron ion binding;GO:0004497|monooxygenase activity;GO:0016705|oxidoreductase activity, acting on paired donors, with incorporation or reduction of molecular oxygen;	K12153	CYP79A2; phenylalanine N-monooxygenase [EC:1.14.13.124]
VIT_206s0009g02980	0.493605	1.95	0.253131	-1.98205	0.000671375	yes	chr6:16016010-16016417:-	gi|731393566|ref|XP_010651522.1|	PREDICTED: phenylalanine N-monooxygenase-like [Vitis vinifera]	.	GO:0005789|endoplasmic reticulum membrane;GO:0016021|integral component of membrane;	GO:0020037|heme binding;GO:0005506|iron ion binding;GO:0004497|monooxygenase activity;GO:0016705|oxidoreductase activity, acting on paired donors, with incorporation or reduction of molecular oxygen;	K12153	CYP79A2; phenylalanine N-monooxygenase [EC:1.14.13.124]
VIT_210s0003g05640	497.336	248.291	2.00303	1.00219	0.000375602	yes	chr10:10483749-10493329:-	gi|225444161|ref|XP_002270765.1|	PREDICTED: UDP-arabinose 4-epimerase 1 [Vitis vinifera]	GO:0019567|arabinose biosynthetic process;GO:0045227|capsule polysaccharide biosynthetic process;GO:0006012|galactose metabolic process;GO:0009832|plant-type cell wall biogenesis;GO:0033358|UDP-L-arabinose biosynthetic process;	GO:0005794|Golgi apparatus;GO:0032580|Golgi cisterna membrane;GO:0016021|integral component of membrane;	GO:0050662|coenzyme binding;GO:0050373|UDP-arabinose 4-epimerase activity;GO:0003978|UDP-glucose 4-epimerase activity;	K12448	UXE, uxe; UDP-arabinose 4-epimerase [EC:5.1.3.5]
VIT_214s0006g01250	235.564	105.703	2.22856	1.15611	3.05838e-06	yes	chr14:16579860-16582195:+	gi|225453173|ref|XP_002275235.1|	PREDICTED: probable ADP-ribosylation factor GTPase-activating protein AGD13 [Vitis vinifera]	GO:0009555|pollen development;	.	GO:0005096|GTPase activator activity;GO:0046872|metal ion binding;	K12486	SMAP; stromal membrane-associated protein
VIT_206s0061g01096	0.516881	1.95	0.265067	-1.91557	0.873775	yes	chr6:18793588-18794834:-	gi|225436379|ref|XP_002271429.1|	PREDICTED: probable CCR4-associated factor 1 homolog 11 [Vitis vinifera]	GO:0042742|defense response to bacterium;GO:0000289|nuclear-transcribed mRNA poly(A) tail shortening;GO:0090305|nucleic acid phosphodiester bond hydrolysis;GO:0006355|regulation of transcription, DNA-templated;GO:0090503|RNA phosphodiester bond hydrolysis, exonucleolytic;GO:0006351|transcription, DNA-templated;	GO:0030014|CCR4-NOT complex;GO:0005737|cytoplasm;GO:0005634|nucleus;	GO:0008408|3'-5' exonuclease activity;GO:0000175|3'-5'-exoribonuclease activity;GO:0046872|metal ion binding;GO:0004535|poly(A)-specific ribonuclease activity;GO:0003723|RNA binding;	K12581	CNOT7_8, CAF1, POP2; CCR4-NOT transcription complex subunit 7/8
VIT_213s0067g02760	0.516881	1.45	0.35647	-1.48815	0.873636	yes	chr13:1498827-1503263:-	gi|731369084|ref|XP_010649318.1|	PREDICTED: THO complex subunit 2 [Vitis vinifera]	GO:0006397|mRNA processing;GO:0051028|mRNA transport;GO:0008380|RNA splicing;	GO:0016020|membrane;GO:0000347|THO complex;	GO:0000155|phosphorelay sensor kinase activity;GO:0003723|RNA binding;	K12879	THOC2; THO complex subunit 2
VIT_209s0096g00680	1.01049	0.506944	1.99329	0.99515	0.996028	yes	chr9:12148767-12150257:-	gi|731403241|ref|XP_010654977.1|	PREDICTED: shikimate O-hydroxycinnamoyltransferase-like [Vitis vinifera]	GO:0010252|auxin homeostasis;GO:0009809|lignin biosynthetic process;GO:0009963|positive regulation of flavonoid biosynthetic process;	GO:0005737|cytoplasm;GO:0005829|cytosol;GO:0016020|membrane;	GO:0047205|quinate O-hydroxycinnamoyltransferase activity;GO:0047172|shikimate O-hydroxycinnamoyltransferase activity;	K13065	E2.3.1.133, HCT; shikimate O-hydroxycinnamoyltransferase [EC:2.3.1.133]
VIT_212s0034g00660	7.55421	16.4405	0.459487	-1.1219	0.329566	yes	chr12:16375557-16417330:+	gi|296086817|emb|CBI32966.3|	unnamed protein product [Vitis vinifera]	GO:0000186|activation of MAPKK activity;GO:0045087|innate immune response;GO:0000165|MAPK cascade;GO:0046777|protein autophosphorylation;GO:0009409|response to cold;GO:1902065|response to L-glutamate;GO:0006970|response to osmotic stress;GO:0009651|response to salt stress;GO:0009611|response to wounding;GO:0010449|root meristem growth;GO:0022622|root system development;	GO:0005634|nucleus;	GO:0005524|ATP binding;GO:0003677|DNA binding;GO:0019900|kinase binding;GO:0004709|MAP kinase kinase kinase activity;GO:0004674|protein serine/threonine kinase activity;	K13414	MEKK1P; mitogen-activated protein kinase kinase kinase 1, plant [EC:2.7.11.25]
VIT_216s0050g01530	7.57979	3.49088	2.17131	1.11857	0.582593	yes	chr16:18445146-18448567:-	gi|225464642|ref|XP_002274689.1|	PREDICTED: receptor-like protein 12 [Vitis vinifera]	GO:0052544|defense response by callose deposition in cell wall;GO:0042742|defense response to bacterium;GO:0016045|detection of bacterium;GO:0009755|hormone-mediated signaling pathway;GO:0046777|protein autophosphorylation;GO:0006898|receptor-mediated endocytosis;GO:0010359|regulation of anion channel activity;GO:0007178|transmembrane receptor protein serine/threonine kinase signaling pathway;	GO:0005768|endosome;GO:0010008|endosome membrane;GO:0016021|integral component of membrane;GO:0016020|membrane;GO:0005886|plasma membrane;GO:0009506|plasmodesma;	GO:0005524|ATP binding;GO:0001653|peptide receptor activity;GO:0004675|transmembrane receptor protein serine/threonine kinase activity;GO:0031625|ubiquitin protein ligase binding;	K13420	FLS2; LRR receptor-like serine/threonine-protein kinase FLS2 [EC:2.7.11.1]
VIT_216s0022g00150	12.0665	25.6107	0.471151	-1.08574	0.188063	yes	chr16:10934955-10937138:+	gi|359490164|ref|XP_002268910.2|	PREDICTED: LRR receptor-like serine/threonine-protein kinase GSO1 isoform X1 [Vitis vinifera]	GO:0052544|defense response by callose deposition in cell wall;GO:0042742|defense response to bacterium;GO:0016045|detection of bacterium;GO:0009755|hormone-mediated signaling pathway;GO:0046777|protein autophosphorylation;GO:0006898|receptor-mediated endocytosis;GO:0010359|regulation of anion channel activity;GO:0007178|transmembrane receptor protein serine/threonine kinase signaling pathway;	GO:0005768|endosome;GO:0010008|endosome membrane;GO:0016021|integral component of membrane;GO:0016020|membrane;GO:0005886|plasma membrane;GO:0009506|plasmodesma;	GO:0005524|ATP binding;GO:0001653|peptide receptor activity;GO:0004675|transmembrane receptor protein serine/threonine kinase activity;GO:0031625|ubiquitin protein ligase binding;	K13420	FLS2; LRR receptor-like serine/threonine-protein kinase FLS2 [EC:2.7.11.1]
VIT_208s0058g00690	765.459	354.699	2.15805	1.10973	2.30222e-13	yes	chr8:9793985-9798918:-	gi|731398907|ref|XP_002265215.2|	PREDICTED: F-box/LRR-repeat protein 3 [Vitis vinifera]	GO:0010120|camalexin biosynthetic process;GO:0070370|cellular heat acclimation;GO:0034605|cellular response to heat;GO:0042742|defense response to bacterium;GO:0050832|defense response to fungus;GO:0010508|positive regulation of autophagy;GO:0010200|response to chitin;GO:0009409|response to cold;GO:0009408|response to heat;GO:0006970|response to osmotic stress;GO:0009651|response to salt stress;G…	GO:0005634|nucleus;	GO:0043565|sequence-specific DNA binding;GO:0003700|transcription factor activity, sequence-specific DNA binding;GO:0044212|transcription regulatory region DNA binding;	K13424	WRKY33; WRKY transcription factor 33
VIT_214s0060g02320	837.045	225.641	3.70963	1.89128	1.8405e-17	yes	chr14:1892226-1897938:-	gi|225450802|ref|XP_002283888.1|	PREDICTED: respiratory burst oxidase homolog protein B [Vitis vinifera]	.	GO:0016021|integral component of membrane;GO:0005886|plasma membrane;	GO:0005509|calcium ion binding;GO:0016174|NAD(P)H oxidase activity;GO:0004601|peroxidase activity;	K13447	RBOH; respiratory burst oxidase [EC:1.6.3.- 1.11.1.-]
VIT_201s0150g00440	389.246	168.282	2.31305	1.2098	1.96583e-09	yes	chr1:22798599-22802956:-	gi|731377430|ref|XP_010657584.1|	PREDICTED: respiratory burst oxidase homolog protein D-like [Vitis vinifera]	.	GO:0016021|integral component of membrane;	GO:0005509|calcium ion binding;GO:0050664|oxidoreductase activity, acting on NAD(P)H, oxygen as acceptor;GO:0004601|peroxidase activity;	K13447	RBOH; respiratory burst oxidase [EC:1.6.3.- 1.11.1.-]
VIT_205s0020g04420	487.743	163.98	2.97441	1.57261	1.40041e-16	yes	chr5:6213775-6215538:-	gi|225432844|ref|XP_002283755.1|	PREDICTED: calmodulin-like protein 11 [Vitis vinifera]	.	.	GO:0005509|calcium ion binding;	K13448	CML; calcium-binding protein CML
VIT_207s0005g06210	67.5762	31.4919	2.14582	1.10153	0.0387019	yes	chr7:11128813-11132266:+	gi|359480122|ref|XP_002265617.2|	PREDICTED: disease resistance protein RPM1 [Vitis vinifera]	GO:0009626|plant-type hypersensitive response;	GO:0012505|endomembrane system;GO:0019897|extrinsic component of plasma membrane;GO:0005886|plasma membrane;	GO:0043531|ADP binding;GO:0005524|ATP binding;GO:0000166|nucleotide binding;	K13457	RPM1, RPS3; disease resistance protein RPM1
VIT_214s0066g00760	62.3473	29.9134	2.08426	1.05954	0.044593	yes	chr14:27219108-27226849:+	gi|731419020|ref|XP_003633826.2|	PREDICTED: disease resistance protein RPM1-like [Vitis vinifera]	GO:0009626|plant-type hypersensitive response;	GO:0012505|endomembrane system;GO:0019897|extrinsic component of plasma membrane;GO:0005886|plasma membrane;	GO:0043531|ADP binding;GO:0005524|ATP binding;GO:0000166|nucleotide binding;	K13457	RPM1, RPS3; disease resistance protein RPM1
VIT_209s0002g05220	1.01049	0.506944	1.99329	0.99515	0.996028	yes	chr9:4889366-4892529:-	gi|731402531|ref|XP_010654701.1|	PREDICTED: probable disease resistance protein At1g61300 [Vitis vinifera]	GO:0008219|cell death;GO:0006952|defense response;GO:0009816|defense response to bacterium, incompatible interaction;GO:0009626|plant-type hypersensitive response;GO:0007165|signal transduction;	GO:0005622|intracellular;GO:0005886|plasma membrane;	GO:0043531|ADP binding;GO:0005524|ATP binding;GO:0000166|nucleotide binding;GO:0038023|signaling receptor activity;	K13460	RPS5; disease resistance protein RPS5
VIT_201s0146g00480	393.866	116.57	3.37878	1.7565	4.54001e-06	yes	chr1:22327987-22331325:+	gi|225425136|ref|XP_002262750.1|	PREDICTED: protein TIFY 9 [Vitis vinifera]	GO:0006952|defense response;GO:2000022|regulation of jasmonic acid mediated signaling pathway;GO:0010112|regulation of systemic acquired resistance;GO:0006355|regulation of transcription, DNA-templated;GO:0009753|response to jasmonic acid;GO:0009611|response to wounding;GO:0006351|transcription, DNA-templated;	GO:0005634|nucleus;	GO:0042803|protein homodimerization activity;	K13464	JAZ; jasmonate ZIM domain-containing protein
VIT_208s0007g04610	44.1366	94.4307	0.467396	-1.09728	0.0113204	yes	chr8:18507500-18508987:-	gi|225441124|ref|XP_002265409.1|	PREDICTED: UDP-glycosyltransferase 73C3 [Vitis vinifera]	GO:0009813|flavonoid biosynthetic process;GO:0052696|flavonoid glucuronidation;GO:0009636|response to toxic substance;GO:0010224|response to UV-B;	GO:0043231|intracellular membrane-bounded organelle;	GO:0050502|cis-zeatin O-beta-D-glucosyltransferase activity;GO:0080043|quercetin 3-O-glucosyltransferase activity;GO:0080044|quercetin 7-O-glucosyltransferase activity;GO:0050403|trans-zeatin O-beta-D-glucosyltransferase activity;GO:0035251|UDP-glucosyltransferase activity;	K13496	UGT73C; UDP-glucosyl transferase 73C [EC:2.4.1.-]
VIT_201s0011g04860	668.15	289.152	2.31072	1.20834	6.2765e-14	yes	chr1:4474539-4478764:-	gi|225424210|ref|XP_002284302.1|	PREDICTED: auxin efflux carrier component 3 [Vitis vinifera]	GO:0010315|auxin efflux;GO:0010252|auxin homeostasis;GO:0009926|auxin polar transport;GO:0009734|auxin-activated signaling pathway;GO:0009630|gravitropism;GO:0009958|positive gravitropism;GO:0009416|response to light stimulus;GO:0048364|root development;GO:0048767|root hair elongation;GO:0048766|root hair initiation;GO:0009606|tropism;	GO:0009986|cell surface;GO:0005783|endoplasmic reticulum;GO:0016021|integral component of membrane;GO:0016328|lateral plasma membrane;GO:0005886|plasma membrane;GO:0012506|vesicle membrane;	GO:0010329|auxin efflux transmembrane transporter activity;	K13947	PIN; auxin efflux carrier family
VIT_216s0098g01060	157.468	344.179	0.457517	-1.1281	7.20631e-05	yes	chr16:21338183-21340284:-	gi|225455238|ref|XP_002272418.1|	PREDICTED: small heat shock protein, chloroplastic [Vitis vinifera]	.	GO:0009507|chloroplast;	.	K13993	HSP20; HSP20 family protein
VIT_219s0014g03800	16.1253	34.4182	0.468512	-1.09384	0.122381	yes	chr19:3894331-3895956:-	gi|147790061|emb|CAN75983.1|	hypothetical protein VITISV_012187 [Vitis vinifera]	GO:0006913|nucleocytoplasmic transport;GO:0009651|response to salt stress;	GO:0009507|chloroplast;GO:0005783|endoplasmic reticulum;GO:0005635|nuclear envelope;GO:0031965|nuclear membrane;GO:0009524|phragmoplast;GO:0005819|spindle;GO:0005774|vacuolar membrane;	GO:0005096|GTPase activator activity;	K14319	RANGAP1; Ran GTPase-activating protein 1
VIT_208s0058g00470	15.4757	5.88129	2.63134	1.3958	0.446622	yes	chr8:9468378-9469243:+	gi|225439530|ref|XP_002264158.1|	PREDICTED: abscisic acid receptor PYL4 [Vitis vinifera]	GO:0009738|abscisic acid-activated signaling pathway;GO:0043086|negative regulation of catalytic activity;	GO:0005737|cytoplasm;GO:0005634|nucleus;GO:0005886|plasma membrane;	GO:0010427|abscisic acid binding;GO:0042803|protein homodimerization activity;GO:0004864|protein phosphatase inhibitor activity;GO:0004872|receptor activity;	K14496	PYL; abscisic acid receptor PYR/PYL family
VIT_216s0050g02680	17.7207	8.38715	2.11284	1.07919	0.346082	yes	chr16:19697155-19699942:-	gi|302143670|emb|CBI22531.3|	unnamed protein product [Vitis vinifera]	GO:0006470|protein dephosphorylation;	.	GO:0046872|metal ion binding;GO:0004722|protein serine/threonine phosphatase activity;	K14497	PP2C; protein phosphatase 2C [EC:3.1.3.16]
VIT_205s0049g00510	62.8363	17.1369	3.66672	1.87449	0.000295567	yes	chr5:7567335-7580633:+	gi|731389662|ref|XP_010650070.1|	PREDICTED: ethylene-responsive transcription factor 1B [Vitis vinifera]	GO:0006952|defense response;GO:0009873|ethylene-activated signaling pathway;GO:0009867|jasmonic acid mediated signaling pathway;GO:0006351|transcription, DNA-templated;	GO:0005634|nucleus;	GO:0003677|DNA binding;GO:0003700|transcription factor activity, sequence-specific DNA binding;	K14516	ERF1; ethylene-responsive transcription factor 1
VIT_206s0004g05070	240.462	115.973	2.07342	1.05201	0.000221556	yes	chr6:6012506-6013936:-	gi|297746044|emb|CBI16100.3|	unnamed protein product [Vitis vinifera]	GO:0010106|cellular response to iron ion starvation;GO:0006826|iron ion transport;GO:0015706|nitrate transport;GO:0010167|response to nitrate;GO:0006829|zinc II ion transport;	GO:0016021|integral component of membrane;GO:0005886|plasma membrane;	GO:0005375|copper ion transmembrane transporter activity;	K14709	SLC39A1_2_3, ZIP1_2_3; solute carrier family 39 (zinc transporter), member 1/2/3
VIT_219s0085g00790	0.493605	0.985025	0.501109	-0.996805	0.00123115	yes	chr19:23237784-23238509:+	gi|297736115|emb|CBI24153.3|	unnamed protein product [Vitis vinifera]	GO:0006829|zinc II ion transport;	GO:0016021|integral component of membrane;GO:0005886|plasma membrane;	GO:0005385|zinc ion transmembrane transporter activity;	K14709	SLC39A1_2_3, ZIP1_2_3; solute carrier family 39 (zinc transporter), member 1/2/3
VIT_219s0015g00940	4.59258	10.7198	0.42842	-1.2229	0.426015	yes	chr19:9049859-9054129:-	gi|225461987|ref|XP_002267430.1|	PREDICTED: uncharacterized membrane protein At1g06890 [Vitis vinifera]	.	GO:0005768|endosome;GO:0005794|Golgi apparatus;GO:0000139|Golgi membrane;GO:0016021|integral component of membrane;GO:0005802|trans-Golgi network;	.	K15285	SLC35E3; solute carrier family 35, member E3
VIT_218s0076g00250	582.283	259.771	2.24153	1.16448	1.48265e-08	yes	chr18:15923253-15926094:-	gi|68161544|gb|AAY87138.1|	putative sucrose transporter [Vitis vinifera]	GO:0005985|sucrose metabolic process;	GO:0005887|integral component of plasma membrane;GO:0005886|plasma membrane;	GO:0008506|sucrose:proton symporter activity;	K15378	SLC45A1_2_4; solute carrier family 45, member 1/2/4
VIT_200s0207g00010	430.854	1022.77	0.421262	-1.24721	1.73156e-14	yes	chrUn:12336226-12339869:-	gi|225469071|ref|XP_002270329.1|	PREDICTED: omega-hydroxypalmitate O-feruloyl transferase [Vitis vinifera]	GO:0052325|cell wall pectin biosynthetic process;GO:0010345|suberin biosynthetic process;	.	GO:0050734|hydroxycinnamoyltransferase activity;	K15400	HHT1; omega-hydroxypalmitate O-feruloyl transferase [EC:2.3.1.188]
VIT_215s0046g00590	107.861	53.3947	2.02007	1.01441	0.00523176	yes	chr15:17552431-17556353:+	gi|297745460|emb|CBI40540.3|	unnamed protein product [Vitis vinifera]	GO:0019432|triglyceride biosynthetic process;GO:0010025|wax biosynthetic process;	GO:0005783|endoplasmic reticulum;GO:0005789|endoplasmic reticulum membrane;GO:0016021|integral component of membrane;	GO:0004144|diacylglycerol O-acyltransferase activity;GO:0047196|long-chain-alcohol O-fatty-acyltransferase activity;	K15406	WSD1; wax-ester synthase / diacylglycerol O-acyltransferase [EC:2.3.1.75 2.3.1.20]
VIT_215s0046g00660	57.1321	28.6523	1.99398	0.995651	0.058223	yes	chr15:17596119-17600088:+	gi|297745460|emb|CBI40540.3|	unnamed protein product [Vitis vinifera]	GO:0019432|triglyceride biosynthetic process;GO:0010025|wax biosynthetic process;	GO:0005783|endoplasmic reticulum;GO:0005789|endoplasmic reticulum membrane;GO:0016021|integral component of membrane;	GO:0004144|diacylglycerol O-acyltransferase activity;GO:0047196|long-chain-alcohol O-fatty-acyltransferase activity;	K15406	WSD1; wax-ester synthase / diacylglycerol O-acyltransferase [EC:2.3.1.75 2.3.1.20]
VIT_217s0000g01330	32.2872	15.34	2.10477	1.07366	0.179144	yes	chr17:944026-945738:-	gi|225456335|ref|XP_002280125.1|	PREDICTED: uncharacterized protein LOC100249081 [Vitis vinifera]	GO:0006777|Mo-molybdopterin cofactor biosynthetic process;GO:0043545|molybdopterin cofactor metabolic process;	.	GO:0016829|lyase activity;GO:0008265|Mo-molybdopterin cofactor sulfurase activity;GO:0030151|molybdenum ion binding;GO:0030170|pyridoxal phosphate binding;GO:0016740|transferase activity;	K15631	ABA3; molybdenum cofactor sulfurtransferase [EC:2.8.1.9]
VIT_205s0029g01040	5.64323	13.7326	0.410936	-1.28302	0.354761	yes	chr5:16819845-16822086:-	gi|731428311|ref|XP_010664298.1|	PREDICTED: bifunctional aspartate aminotransferase and glutamate/aspartate-prephenate aminotransferase-like [Vitis vinifera]	GO:0009095|aromatic amino acid family biosynthetic process, prephenate pathway;GO:0009793|embryo development ending in seed dormancy;GO:0009094|L-phenylalanine biosynthetic process;	GO:0009507|chloroplast;GO:0009570|chloroplast stroma;	GO:0033853|aspartate-prephenate aminotransferase activity;GO:0033854|glutamate-prephenate aminotransferase activity;GO:0004069|L-aspartate:2-oxoglutarate aminotransferase activity;GO:0080130|L-phenylalanine:2-oxoglutarate aminotransferase activity;GO:0030170|pyridoxal phosphate binding;	K15849	PAT, AAT; bifunctional aspartate aminotransferase and glutamate/aspartate-prephenate aminotransferase [EC:2.6.1.1 2.6.1.78 2.6.1.79]
VIT_208s0007g05110	0.510486	1.91232	0.266945	-1.90538	0.873775	yes	chr8:19020935-19025801:-	gi|225441213|ref|XP_002266626.1|	PREDICTED: putative alpha-xylosidase 2 isoform X1 [Vitis vinifera]	.	.	GO:0004558|alpha-1,4-glucosidase activity;GO:0030246|carbohydrate binding;GO:0032450|maltose alpha-glucosidase activity;	K15922	yihQ; alpha-glucosidase [EC:3.2.1.20]
VIT_209s0002g03130	7.05012	15.45	0.456319	-1.13189	0.356007	yes	chr9:2889347-2893522:+	gi|297743162|emb|CBI36029.3|	unnamed protein product [Vitis vinifera]	GO:0042742|defense response to bacterium;GO:0009755|hormone-mediated signaling pathway;GO:0046777|protein autophosphorylation;GO:0007178|transmembrane receptor protein serine/threonine kinase signaling pathway;	GO:0016021|integral component of membrane;GO:0005886|plasma membrane;GO:0009506|plasmodesma;	GO:0005524|ATP binding;GO:0001653|peptide receptor activity;GO:0004675|transmembrane receptor protein serine/threonine kinase activity;GO:0031625|ubiquitin protein ligase binding;	K16224	FRK1; senescence-induced receptor-like serine/threonine-protein kinase
VIT_208s0040g01130	198.81	60.3048	3.29674	1.72104	2.48461e-09	yes	chr8:12137642-12140264:+	gi|359481422|ref|XP_002277400.2|	PREDICTED: serine carboxypeptidase-like 45 [Vitis vinifera]	.	GO:0005576|extracellular region;GO:0009505|plant-type cell wall;GO:0009506|plasmodesma;	GO:0004185|serine-type carboxypeptidase activity;	K16297	SCPL-II; serine carboxypeptidase-like clade II [EC:3.4.16.-]
VIT_204s0044g00220	1546.69	686.038	2.25453	1.17282	1.25628e-12	yes	chr4:20906015-20914980:-	gi|225431405|ref|XP_002272608.1|	PREDICTED: zeaxanthin epoxidase, chloroplastic isoform X1 [Vitis vinifera]	GO:0006144|purine nucleobase metabolic process;GO:0019628|urate catabolic process;	.	GO:0071949|FAD binding;GO:0016709|oxidoreductase activity, acting on paired donors, with incorporation or reduction of molecular oxygen, NAD(P)H as one donor, and incorporation of one atom of oxygen;GO:0004846|urate oxidase activity;	K16839	hpxO; FAD-dependent urate hydroxylase [EC:1.14.13.113]
VIT_205s0049g01870	8.49717	3.99783	2.12545	1.08777	0.537734	yes	chr5:9334352-9334824:-	gi|225433261|ref|XP_002282101.1|	PREDICTED: mitochondrial import receptor subunit TOM9-2 [Vitis vinifera]	GO:0006626|protein targeting to mitochondrion;GO:0071806|protein transmembrane transport;	GO:0016021|integral component of membrane;GO:0005742|mitochondrial outer membrane translocase complex;GO:0005739|mitochondrion;GO:0009536|plastid;GO:0005774|vacuolar membrane;	GO:0015450|P-P-bond-hydrolysis-driven protein transmembrane transporter activity;	K17769	TOM22; mitochondrial import receptor subunit TOM22
VIT_200s0301g00090	274.931	134.849	2.03881	1.02772	3.52057e-05	yes	chrUn:22180002-22185356:-	gi|359496334|ref|XP_002262771.2|	PREDICTED: internal alternative NAD(P)H-ubiquinone oxidoreductase A1, mitochondrial [Vitis vinifera]	GO:0022900|electron transport chain;GO:0055114|oxidation-reduction process;	GO:0031304|intrinsic component of mitochondrial inner membrane;GO:0005759|mitochondrial matrix;GO:0005739|mitochondrion;GO:0005777|peroxisome;	GO:0050660|flavin adenine dinucleotide binding;GO:0008137|NADH dehydrogenase (ubiquinone) activity;GO:0003959|NADPH dehydrogenase activity;	K17871	ndh1; NADH:ubiquinone reductase (non-electrogenic) [EC:1.6.5.9]
VIT_200s0399g00040	2.02097	4.45	0.454151	-1.13876	0.706959	yes	chrUn:27543580-27544250:+	gi|658027885|ref|XP_008349370.1|	PREDICTED: uncharacterized protein LOC103412603 [Malus domestica]	GO:0016117|carotenoid biosynthetic process;GO:0009657|plastid organization;	GO:0009535|chloroplast thylakoid membrane;GO:0046862|chromoplast membrane;GO:0016021|integral component of membrane;GO:0070469|respiratory chain;GO:0009579|thylakoid;	GO:0009916|alternative oxidase activity;GO:0046872|metal ion binding;	K17893	AOX1, AOX2; ubiquinol oxidase [EC:1.10.3.11]
VIT_205s0165g00080	37.8583	120.696	0.313666	-1.6727	3.82619e-06	yes	chr5:21478697-21480967:-	gi|731390815|ref|XP_010650513.1|	PREDICTED: ankyrin repeat-containing protein At3g12360-like isoform X2 [Vitis vinifera]	GO:0030036|actin cytoskeleton organization;GO:0031589|cell-substrate adhesion;GO:0006935|chemotaxis;GO:0043327|chemotaxis to cAMP;GO:0031154|culmination involved in sorocarp development;GO:0032012|regulation of ARF protein signal transduction;	GO:0005829|cytosol;GO:0005764|lysosome;	GO:0005086|ARF guanyl-nucleotide exchange factor activity;	K18441	CYTH; cytohesin
VIT_212s0028g02530	246.786	69.4298	3.55447	1.82964	1.04123e-10	yes	chr12:3292336-3293351:+	gi|731408931|ref|XP_002279296.2|	PREDICTED: RING-H2 finger protein ATL40-like [Vitis vinifera]	GO:0016567|protein ubiquitination;	GO:0016021|integral component of membrane;	GO:0016874|ligase activity;GO:0004842|ubiquitin-protein transferase activity;GO:0008270|zinc ion binding;	K19038	ATL41; E3 ubiquitin-protein ligase ATL41 [EC:2.3.2.27]
VIT_218s0001g02280	2.02097	1.01389	1.99329	0.99515	0.854239	yes	chr18:2629486-2630245:+	gi|731428014|ref|XP_010664189.1|	PREDICTED: E3 ubiquitin ligase BIG BROTHER-related isoform X1 [Vitis vinifera]	GO:0051865|protein autoubiquitination;GO:0016567|protein ubiquitination;	.	GO:0016874|ligase activity;GO:0004842|ubiquitin-protein transferase activity;GO:0008270|zinc ion binding;	K19045	BB; E3 ubiquitin-protein ligase BIG BROTHER and related proteins [EC:2.3.2.27]
VIT_211s0103g00250	0.493605	0.985025	0.501109	-0.996805	0.103611	yes	chr11:15909171-15913544:+	gi|225446283|ref|XP_002269268.1|	PREDICTED: probable 18S rRNA (guanine-N(7))-methyltransferase [Vitis vinifera]	GO:0006364|rRNA processing;	GO:0005730|nucleolus;	GO:0008168|methyltransferase activity;	K19306	BUD23; 18S rRNA (guanine1575-N7)-methyltransferase [EC:2.1.1.309]
VIT_219s0015g01580	2.53146	5.96788	0.42418	-1.23725	0.597761	yes	chr19:10156308-10159446:-	gi|731433501|ref|XP_010644670.1|	PREDICTED: uncharacterized protein LOC104877638 [Vitis vinifera]	.	.	.	K19307	BMT5; 25S rRNA (uracil2634-N3)-methyltransferase [EC:2.1.1.313]

## Sheet: Significantly changed pathway
Supplementary Table 2 RNA-Seq profiles of the CK and MT-treated berries
Gene	Log2FoldChange	Position	Uniprot:UniProtKB-AC	Uniprot:Description	COG:gene	Pfam:pfam_Name	Pfam:pfam_Description	KEGG:KO	KEGG:Description	Function
VIT_216s0100g01130	2.31836	chr16:16618991-16624707:-	P28343	Stilbene synthase 1	DRA0326	Chal_sti_synt_N	Chalcone and stilbene synthases, N-terminal domain. The C-terminal domain of Chalcone synthase is reported to be structurally similar to domains in thiolase and beta-ketoacyl synthase. The differences in activity are accounted for by differences in this N-terminal domain.	K13232	STS; stilbene synthase [EC:2.3.1.95]	Stilbene synthesis			Polyphenol metabolism
VIT_216s0100g00780	2.2398	chr16:16276379-16278547:+	A5C9M2	Stilbene synthase 5	DRA0326	Chal_sti_synt_N	Chalcone and stilbene synthases, N-terminal domain. The C-terminal domain of Chalcone synthase is reported to be structurally similar to domains in thiolase and beta-ketoacyl synthase. The differences in activity are accounted for by differences in this N-terminal domain.	K13232	STS; stilbene synthase [EC:2.3.1.95]	Stilbene synthesis			Polyphenol metabolism
VIT_210s0042g00890	2.06299	chr10:14264601-14265706:+	P28343	Stilbene synthase 1	DRA0326	Chal_sti_synt_N	Chalcone and stilbene synthases, N-terminal domain. The C-terminal domain of Chalcone synthase is reported to be structurally similar to domains in thiolase and beta-ketoacyl synthase. The differences in activity are accounted for by differences in this N-terminal domain.	K13232	STS; stilbene synthase [EC:2.3.1.95]	Stilbene synthesis			Polyphenol metabolism
VIT_216s0100g00810	2.01388	chr16:16289281-16290881:-	A5AEM3	Stilbene synthase 4	DRA0326	Chal_sti_synt_N	Chalcone and stilbene synthases, N-terminal domain. The C-terminal domain of Chalcone synthase is reported to be structurally similar to domains in thiolase and beta-ketoacyl synthase. The differences in activity are accounted for by differences in this N-terminal domain.	K13232	STS; stilbene synthase [EC:2.3.1.95]	Stilbene synthesis			Polyphenol metabolism
VIT_216s0100g01170	1.95602	chr16:16682384-16711905:-	A2ICC6	Stilbene synthase 3	DRA0326	Chal_sti_synt_N	Chalcone and stilbene synthases, N-terminal domain. The C-terminal domain of Chalcone synthase is reported to be structurally similar to domains in thiolase and beta-ketoacyl synthase. The differences in activity are accounted for by differences in this N-terminal domain.	K13232	STS; stilbene synthase [EC:2.3.1.95]	Stilbene synthesis			Polyphenol metabolism
VIT_216s0100g01040	1.92089	chr16:16511136-16512898:+	A5AEM3	Stilbene synthase 4	DRA0326	Chal_sti_synt_N	Chalcone and stilbene synthases, N-terminal domain. The C-terminal domain of Chalcone synthase is reported to be structurally similar to domains in thiolase and beta-ketoacyl synthase. The differences in activity are accounted for by differences in this N-terminal domain.	K13232	STS; stilbene synthase [EC:2.3.1.95]	Stilbene synthesis			Polyphenol metabolism
VIT_216s0100g01120	1.86185	chr16:16615515-16617259:-	A5C9M2	Stilbene synthase 5	DRA0326	Chal_sti_synt_N	Chalcone and stilbene synthases, N-terminal domain. The C-terminal domain of Chalcone synthase is reported to be structurally similar to domains in thiolase and beta-ketoacyl synthase. The differences in activity are accounted for by differences in this N-terminal domain.	K13232	STS; stilbene synthase [EC:2.3.1.95]	Stilbene synthesis			Polyphenol metabolism
VIT_216s0100g01140	1.85506	chr16:16627150-16629209:-	P28343	Stilbene synthase 1	DRA0326	Chal_sti_synt_N	Chalcone and stilbene synthases, N-terminal domain. The C-terminal domain of Chalcone synthase is reported to be structurally similar to domains in thiolase and beta-ketoacyl synthase. The differences in activity are accounted for by differences in this N-terminal domain.	K13232	STS; stilbene synthase [EC:2.3.1.95]	Stilbene synthesis			Polyphenol metabolism
VIT_216s0100g00940	1.81727	chr16:16411708-16413390:-	A5AEM3	Stilbene synthase 4	DRA0326	Chal_sti_synt_N	Chalcone and stilbene synthases, N-terminal domain. The C-terminal domain of Chalcone synthase is reported to be structurally similar to domains in thiolase and beta-ketoacyl synthase. The differences in activity are accounted for by differences in this N-terminal domain.	K13232	STS; stilbene synthase [EC:2.3.1.95]	Stilbene synthesis			Polyphenol metabolism
VIT_216s0100g00770	1.80998	chr16:16268744-16270610:+	P51071	Stilbene synthase 3	DRA0326	Chal_sti_synt_N	Chalcone and stilbene synthases, N-terminal domain. The C-terminal domain of Chalcone synthase is reported to be structurally similar to domains in thiolase and beta-ketoacyl synthase. The differences in activity are accounted for by differences in this N-terminal domain.	K13232	STS; stilbene synthase [EC:2.3.1.95]	Stilbene synthesis			Polyphenol metabolism
VIT_216s0100g00800	1.78541	chr16:16286615-16288086:-	A5AEM3	Stilbene synthase 4	DRA0326	Chal_sti_synt_N	Chalcone and stilbene synthases, N-terminal domain. The C-terminal domain of Chalcone synthase is reported to be structurally similar to domains in thiolase and beta-ketoacyl synthase. The differences in activity are accounted for by differences in this N-terminal domain.	K13232	STS; stilbene synthase [EC:2.3.1.95]	Stilbene synthesis			Polyphenol metabolism
VIT_210s0042g00870	1.70172	chr10:14246930-14248625:+	P28343	Stilbene synthase 1	DRA0326	Chal_sti_synt_C	Chalcone and stilbene synthases, C-terminal domain. This domain of chalcone synthase is reported to be structurally similar to domains in thiolase and beta-ketoacyl synthase. The differences in activity are accounted for by differences in the N-terminal domain.	K13232	STS; stilbene synthase [EC:2.3.1.95]	Stilbene synthesis			Polyphenol metabolism
VIT_216s0100g01020	1.69827	chr16:16503220-16509557:-	A5AEM3	Stilbene synthase 4	DRA0326	Chal_sti_synt_N	Chalcone and stilbene synthases, N-terminal domain. The C-terminal domain of Chalcone synthase is reported to be structurally similar to domains in thiolase and beta-ketoacyl synthase. The differences in activity are accounted for by differences in this N-terminal domain.	K13232	STS; stilbene synthase [EC:2.3.1.95]	Stilbene synthesis			Polyphenol metabolism
VIT_216s0100g00950	1.6786	chr16:16430833-16431392:-	P51070	Stilbene synthase 2	DRA0326	Chal_sti_synt_C	Chalcone and stilbene synthases, C-terminal domain. This domain of chalcone synthase is reported to be structurally similar to domains in thiolase and beta-ketoacyl synthase. The differences in activity are accounted for by differences in the N-terminal domain.	K13232	STS; stilbene synthase [EC:2.3.1.95]	Stilbene synthesis			Polyphenol metabolism
VIT_216s0100g00930	1.64847	chr16:16408318-16409839:-	A5AEM3	Stilbene synthase 4	DRA0326	Chal_sti_synt_N	Chalcone and stilbene synthases, N-terminal domain. The C-terminal domain of Chalcone synthase is reported to be structurally similar to domains in thiolase and beta-ketoacyl synthase. The differences in activity are accounted for by differences in this N-terminal domain.	K13232	STS; stilbene synthase [EC:2.3.1.95]	Stilbene synthesis			Polyphenol metabolism
VIT_216s0100g01150	1.63706	chr16:16643899-16645890:-	A2ICC6	Stilbene synthase 6	Rv1372	Chal_sti_synt_N	Chalcone and stilbene synthases, N-terminal domain. The C-terminal domain of Chalcone synthase is reported to be structurally similar to domains in thiolase and beta-ketoacyl synthase. The differences in activity are accounted for by differences in this N-terminal domain.	K13232	STS; stilbene synthase [EC:2.3.1.95]	Stilbene synthesis			Polyphenol metabolism
VIT_216s0100g01070	1.62722	chr16:16525933-16527963:-	P28343	Stilbene synthase 1	DRA0326	Chal_sti_synt_N	Chalcone and stilbene synthases, N-terminal domain. The C-terminal domain of Chalcone synthase is reported to be structurally similar to domains in thiolase and beta-ketoacyl synthase. The differences in activity are accounted for by differences in this N-terminal domain.	K13232	STS; stilbene synthase [EC:2.3.1.95]	Stilbene synthesis			Polyphenol metabolism
VIT_216s0100g00910	1.62125	chr16:16398197-16400134:+	A5C9M2	Stilbene synthase 5	DRA0326	Chal_sti_synt_N	Chalcone and stilbene synthases, N-terminal domain. The C-terminal domain of Chalcone synthase is reported to be structurally similar to domains in thiolase and beta-ketoacyl synthase. The differences in activity are accounted for by differences in this N-terminal domain.	K13232	STS; stilbene synthase [EC:2.3.1.95]	Stilbene synthesis			Polyphenol metabolism
VIT_216s0100g00850	1.61971	chr16:16346418-16347950:-	A5AEM3	Stilbene synthase 4	DRA0326	Chal_sti_synt_N	Chalcone and stilbene synthases, N-terminal domain. The C-terminal domain of Chalcone synthase is reported to be structurally similar to domains in thiolase and beta-ketoacyl synthase. The differences in activity are accounted for by differences in this N-terminal domain.	K13232	STS; stilbene synthase [EC:2.3.1.95]	Stilbene synthesis			Polyphenol metabolism
VIT_216s0100g00830	1.61252	chr16:16335550-16338071:+	A5C9M2	Stilbene synthase 5	DRA0326	Chal_sti_synt_N	Chalcone and stilbene synthases, N-terminal domain. The C-terminal domain of Chalcone synthase is reported to be structurally similar to domains in thiolase and beta-ketoacyl synthase. The differences in activity are accounted for by differences in this N-terminal domain.	K13232	STS; stilbene synthase [EC:2.3.1.95]	Stilbene synthesis			Polyphenol metabolism
VIT_216s0100g01010	1.60458	chr16:16491297-16493205:-	P51070	Stilbene synthase 2	DRA0326	Chal_sti_synt_N	Chalcone and stilbene synthases, N-terminal domain. The C-terminal domain of Chalcone synthase is reported to be structurally similar to domains in thiolase and beta-ketoacyl synthase. The differences in activity are accounted for by differences in this N-terminal domain.	K13232	STS; stilbene synthase [EC:2.3.1.95]	Stilbene synthesis			Polyphenol metabolism
VIT_216s0100g00990	1.59435	chr16:16466734-16468638:-	P51070	Stilbene synthase 2	DRA0326	Chal_sti_synt_N	Chalcone and stilbene synthases, N-terminal domain. The C-terminal domain of Chalcone synthase is reported to be structurally similar to domains in thiolase and beta-ketoacyl synthase. The differences in activity are accounted for by differences in this N-terminal domain.	K13232	STS; stilbene synthase [EC:2.3.1.95]	Stilbene synthesis			Polyphenol metabolism
VIT_216s0100g00900	1.57588	chr16:16385884-16397049:-	A5AEM3	Stilbene synthase 4	DRA0326	Chal_sti_synt_N	Chalcone and stilbene synthases, N-terminal domain. The C-terminal domain of Chalcone synthase is reported to be structurally similar to domains in thiolase and beta-ketoacyl synthase. The differences in activity are accounted for by differences in this N-terminal domain.	K13232	STS; stilbene synthase [EC:2.3.1.95]	Stilbene synthesis			Polyphenol metabolism
VIT_216s0100g00880	1.57583	chr16:16366812-16368417:-	A5AEM3	Stilbene synthase 4	DRA0326	Chal_sti_synt_N	Chalcone and stilbene synthases, N-terminal domain. The C-terminal domain of Chalcone synthase is reported to be structurally similar to domains in thiolase and beta-ketoacyl synthase. The differences in activity are accounted for by differences in this N-terminal domain.	K13232	STS; stilbene synthase [EC:2.3.1.95]	Stilbene synthesis			Polyphenol metabolism
VIT_216s0100g01160	1.54453	chr16:16673901-16675599:-	P28343	Stilbene synthase 1	DRA0326	Chal_sti_synt_N	Chalcone and stilbene synthases, N-terminal domain. The C-terminal domain of Chalcone synthase is reported to be structurally similar to domains in thiolase and beta-ketoacyl synthase. The differences in activity are accounted for by differences in this N-terminal domain.	K13232	STS; stilbene synthase [EC:2.3.1.95]	Stilbene synthesis			Polyphenol metabolism
VIT_216s0100g00920	1.52442	chr16:16404994-16406667:-	A5AEM3	Stilbene synthase 4	DRA0326	Chal_sti_synt_N	Chalcone and stilbene synthases, N-terminal domain. The C-terminal domain of Chalcone synthase is reported to be structurally similar to domains in thiolase and beta-ketoacyl synthase. The differences in activity are accounted for by differences in this N-terminal domain.	K13232	STS; stilbene synthase [EC:2.3.1.95]	Stilbene synthesis			Polyphenol metabolism
VIT_216s0100g01000	1.51858	chr16:16476721-16478681:-	A5AEM3	Stilbene synthase 4	DRA0326	Chal_sti_synt_N	Chalcone and stilbene synthases, N-terminal domain. The C-terminal domain of Chalcone synthase is reported to be structurally similar to domains in thiolase and beta-ketoacyl synthase. The differences in activity are accounted for by differences in this N-terminal domain.	K13232	STS; stilbene synthase [EC:2.3.1.95]	Stilbene synthesis			Polyphenol metabolism
VIT_216s0100g01100	1.48996	chr16:16555604-16557733:-	P28343	Stilbene synthase 1	Rv1372	Chal_sti_synt_N	Chalcone and stilbene synthases, N-terminal domain. The C-terminal domain of Chalcone synthase is reported to be structurally similar to domains in thiolase and beta-ketoacyl synthase. The differences in activity are accounted for by differences in this N-terminal domain.	K13232	STS; stilbene synthase [EC:2.3.1.95]	Stilbene synthesis			Polyphenol metabolism
VIT_216s0100g00960	1.44304	chr16:16440652-16441618:-	A5AEM3	Stilbene synthase 4	DRA0326	Chal_sti_synt_N	Chalcone and stilbene synthases, N-terminal domain. The C-terminal domain of Chalcone synthase is reported to be structurally similar to domains in thiolase and beta-ketoacyl synthase. The differences in activity are accounted for by differences in this N-terminal domain.	K13232	STS; stilbene synthase [EC:2.3.1.95]	Stilbene synthesis			Polyphenol metabolism
VIT_216s0100g00860	1.4373	chr16:16349897-16351446:-	A5AEM3	Stilbene synthase 4	Rv1665	Chal_sti_synt_N	Chalcone and stilbene synthases, N-terminal domain. The C-terminal domain of Chalcone synthase is reported to be structurally similar to domains in thiolase and beta-ketoacyl synthase. The differences in activity are accounted for by differences in this N-terminal domain.	K13232	STS; stilbene synthase [EC:2.3.1.95]	Stilbene synthesis			Polyphenol metabolism
VIT_216s0100g00840	1.35457	chr16:16342994-16344698:-	A5AEM3	Stilbene synthase 4	DRA0326	Chal_sti_synt_N	Chalcone and stilbene synthases, N-terminal domain. The C-terminal domain of Chalcone synthase is reported to be structurally similar to domains in thiolase and beta-ketoacyl synthase. The differences in activity are accounted for by differences in this N-terminal domain.	K13232	STS; stilbene synthase [EC:2.3.1.95]	Stilbene synthesis			Polyphenol metabolism
VIT_200s2849g00010	2.07641	chrUn:43056663-43057679:+	P45735	Phenylalanine ammonia-lyase (Fragment)	RSp0365	Lyase_aromatic	Aromatic amino acid lyase. This family includes proteins with phenylalanine ammonia-lyase, EC:4.3.1.24, histidine ammonia-lyase, EC:4.3.1.3, and tyrosine aminomutase, EC:5.4.3.6, activities.	K10775	phenylalanine ammonia-lyase	Phenylalanine metabolism			Polyphenol metabolism
VIT_216s0039g01360	2.02381	chr16:777013-779609:+	P45730	Phenylalanine ammonia-lyase	RSp0365	Lyase_aromatic	Aromatic amino acid lyase. This family includes proteins with phenylalanine ammonia-lyase, EC:4.3.1.24, histidine ammonia-lyase, EC:4.3.1.3, and tyrosine aminomutase, EC:5.4.3.6, activities.	K10775	phenylalanine ammonia-lyase	Phenylalanine metabolism			Polyphenol metabolism
VIT_216s0039g01130	1.85665	chr16:619675-622725:+	P45730	Phenylalanine ammonia-lyase	RSp0365	Lyase_aromatic	Aromatic amino acid lyase. This family includes proteins with phenylalanine ammonia-lyase, EC:4.3.1.24, histidine ammonia-lyase, EC:4.3.1.3, and tyrosine aminomutase, EC:5.4.3.6, activities.	K10775	phenylalanine ammonia-lyase	Phenylalanine metabolism			Polyphenol metabolism
VIT_216s0039g01300	1.77252	chr16:706775-712536:+	P45730	Phenylalanine ammonia-lyase	RSp0365	Lyase_aromatic	Aromatic amino acid lyase. This family includes proteins with phenylalanine ammonia-lyase, EC:4.3.1.24, histidine ammonia-lyase, EC:4.3.1.3, and tyrosine aminomutase, EC:5.4.3.6, activities.	K10775	phenylalanine ammonia-lyase	Phenylalanine metabolism			Polyphenol metabolism
VIT_208s0040g01710	1.72121	chr8:12827409-12830628:-	P45726	Phenylalanine ammonia-lyase	RSp0365	Lyase_aromatic	Aromatic amino acid lyase. This family includes proteins with phenylalanine ammonia-lyase, EC:4.3.1.24, histidine ammonia-lyase, EC:4.3.1.3, and tyrosine aminomutase, EC:5.4.3.6, activities.	K10775	phenylalanine ammonia-lyase	Phenylalanine metabolism			Polyphenol metabolism
VIT_216s0039g01100	1.4347	chr16:598409-601085:-	P45726	Phenylalanine ammonia-lyase	RSp0365	Lyase_aromatic	Aromatic amino acid lyase. This family includes proteins with phenylalanine ammonia-lyase, EC:4.3.1.24, histidine ammonia-lyase, EC:4.3.1.3, and tyrosine aminomutase, EC:5.4.3.6, activities.	K10775	phenylalanine ammonia-lyase	Phenylalanine metabolism			Polyphenol metabolism
VIT_218s0001g08810	1.38943	chr18:7309263-7310255:+	.	.	.	DUF1796	Putative papain-like cysteine peptidase (DUF1796).	K10775	phenylalanine ammonia-lyase	Phenylalanine metabolism			Polyphenol metabolism
VIT_203s0063g00140	1.42222	chr3:3733785-3735373:-	Q43237	Caffeoyl-CoA O-methyltransferase	all5179	Methyltransf_3	O-methyltransferase. Members of this family are O-methyltransferases. The family includes catechol o-methyltransferase, caffeoyl-CoA O-methyltransferase, and a family of bacterial O-methyltransferases that may be involved in antibiotic production.	K00588	E2.1.1.104; caffeoyl-CoA O-methyltransferase [EC:2.1.1.104]	Phenylalanine metabolism (Amino acid metabolism)			Polyphenol metabolism
VIT_204s0023g02900	1.63565	chr4:19492533-19494780:+	Q42600	Cytochrome P450 84A1	BH0579	p450	Cytochrome P450. Cytochrome P450s are haem-thiolate proteins involved in the oxidative degradation of various compounds. They are particularly well known for their role in the degradation of environmental toxins and mutagens. They can be divided into 4 classes, according to the method by which electrons from NAD(P)H are delivered to the catalytic site. Sequence conservation is relatively low with…	K09755	CYP84A, F5H; ferulate-5-hydroxylase [EC:1.14.-.-]	Phenylpropanoid biosynthesis			Polyphenol metabolism
VIT_206s0004g07770	1.15578	chr6:8561814-8564908:+	A7NY33	Peroxidase 4	.	peroxidase	Peroxidase.	K00430	E1.11.1.7; peroxidase [EC:1.11.1.7]	Phenylpropanoid biosynthesis			Polyphenol metabolism
VIT_209s0096g00680	0.99515	chr9:12148767-12150257:-	Q9FI78	Shikimate O-hydroxycinnamoyltransferase	HCT	Transferase	Transferase family. This family includes a number of transferase enzymes. These include anthranilate N-hydroxycinnamoyl/benzoyltransferase that catalyses the first committed reaction of phytoalexin biosynthesis. Deacetylvindoline 4-O-acetyltransferase EC:2.3.1.107 catalyses the last step in vindoline biosynthesis is also a member of this family. The motif HXXXD is probably part of the active site…	K13065	E2.3.1.133, HCT; shikimate O-hydroxycinnamoyltransferase [EC:2.3.1.133]	Phenylpropanoid biosynthesis			Polyphenol metabolism
VIT_210s0003g00480	2.50189	chr10:1742311-1744367:-	B6VJS4	Trans-resveratrol di-O-methyltransferase	ROMT	Methyltransf_2	O-methyltransferase. This family includes a range of O-methyltransferases. These enzymes utilize S-adenosyl methionine.	K16040	Stilbenoid, diarylheptanoid and gingerol biosynthesis	Resveratrol metabolism			Polyphenol metabolism
VIT_206s0009g02920	0.99515	chr6:15956471-15958523:+	P48419	Flavonoid 3',5'-hydroxylase 2	alr1450	p450	Cytochrome P450. Cytochrome P450s are haem-thiolate proteins involved in the oxidative degradation of various compounds. They are particularly well known for their role in the degradation of environmental toxins and mutagens. They can be divided into 4 classes, according to the method by which electrons from NAD(P)H are delivered to the catalytic site. Sequence conservation is relatively low with…	K13083	flavonoid 3',5'-hydroxylase [EC:1.14.13.88]	Flavonoid biosynthesis			Polyphenol metabolism
VIT_200s0480g00040	1.79468	chrUn:30168378-30169815:-	P43311	Polyphenol oxidase, chloroplastic	.	PPO1_KFDV	Protein of unknown function (DUF_B2219). This domain family is found in eukaryotes, and is typically between 138 and 152 amino acids in length. and the family is found in association with pfam00264. Many members are plant or plastid polyphenol oxidases, and there is a highly conserved sequence motif: KFDV, from which the name derives. This is the C-terminal domain of these oxidases.	K00422	E1.10.3.1; polyphenol oxidase [EC:1.10.3.1]	Tyrosine metabolism(Amino acid metabolism)			Polyphenol metabolism
VIT_200s0480g00030	1.78874	chrUn:30166038-30167873:-	P43309	Polyphenol oxidase, chloroplastic	.	PPO1_KFDV	Protein of unknown function (DUF_B2219). This domain family is found in eukaryotes, and is typically between 138 and 152 amino acids in length. and the family is found in association with pfam00264. Many members are plant or plastid polyphenol oxidases, and there is a highly conserved sequence motif: KFDV, from which the name derives. This is the C-terminal domain of these oxidases.	K00422	E1.10.3.1; polyphenol oxidase [EC:1.10.3.1]	Tyrosine metabolism(Amino acid metabolism)			Polyphenol metabolism
VIT_207s0005g03340	1.6577	chr7:6210736-6212914:+	Q7XBH4	Myb-related protein Myb4	ECU11g1690	Myb_DNA-binding	Myb-like DNA-binding domain. This family contains the DNA binding domains from Myb proteins, as well as the SANT domain family.	K09422	MYBP; myb proto-oncogene protein, plant				Polyphenol metabolism
VIT_215s0046g02220	3.5802	chr15:19001785-19004626:+	Q9MB95	1-aminocyclopropane-1-carboxylate synthase 1	aq_1969	Aminotran_1_2	Aminotransferase class I and II.	K01762	ACS; 1-aminocyclopropane-1-carboxylate synthase [EC:4.4.1.14]	Ethylene biosynthesis (Cysteine and methionine metabolism)			Ethylene biosynthesis and sigal transduction
VIT_211s0016g02380	1.74485	chr11:1906128-1908045:-	Q9ZUN4	1-aminocyclopropane-1-carboxylate oxidase 1	PA4191	2OG-FeII_Oxy	2OG-Fe(II) oxygenase superfamily. This family contains members of the 2-oxoglutarate (2OG) and Fe(II)-dependent oxygenase superfamily. This family includes the C-terminal of prolyl 4-hydroxylase alpha subunit. The holoenzyme has the activity EC:1.14.11.2 catalyzing the reaction: Procollagen L-proline + 2-oxoglutarate + O2 <=> procollagen trans- 4-hydroxy-L-proline + succinate + CO2. The full enzy…	K05933	E1.14.17.4; aminocyclopropanecarboxylate oxidase [EC:1.14.17.4]	Ethylene biosynthesis (Cysteine and methionine metabolism)			Ethylene biosynthesis and sigal transduction
VIT_202s0025g00360	1.43376	chr2:471971-475220:-	P31531	1-aminocyclopropane-1-carboxylate synthase	aq_1969	Aminotran_1_2	Aminotransferase class I and II.	K01762	ACS; 1-aminocyclopropane-1-carboxylate synthase [EC:4.4.1.14]	Ethylene biosynthesis (Cysteine and methionine metabolism)			Ethylene biosynthesis and sigal transduction
VIT_212s0059g01380	0.99515	chr12:6310724-6312814:+	Q08506	1-aminocyclopropane-1-carboxylate oxidase 1	PA4191	2OG-FeII_Oxy	2OG-Fe(II) oxygenase superfamily. This family contains members of the 2-oxoglutarate (2OG) and Fe(II)-dependent oxygenase superfamily. This family includes the C-terminal of prolyl 4-hydroxylase alpha subunit. The holoenzyme has the activity EC:1.14.11.2 catalyzing the reaction: Procollagen L-proline + 2-oxoglutarate + O2 <=> procollagen trans- 4-hydroxy-L-proline + succinate + CO2. The full enzy…	K05933	E1.14.17.4; aminocyclopropanecarboxylate oxidase [EC:1.14.17.4]	Ethylene biosynthesis (Cysteine and methionine metabolism)			Ethylene biosynthesis and sigal transduction
VIT_211s0052g00840	0.99515	chr11:18415752-18418607:-	Q6PQQ3	AP2-like ethylene-responsive transcription factor AIL5	.	AP2	AP2 domain. This 60 amino acid residue domain can bind to DNA and is found in transcription factor proteins.	K09285	OVM, ANT; AP2-like factor, ANT lineage	Ethylene signal transduction			Ethylene biosynthesis and sigal transduction
VIT_207s0005g00820	0.99515	chr7:3446912-3448624:+	O22259	Ethylene-responsive transcription factor ERF071	.	AP2	AP2 domain. This 60 amino acid residue domain can bind to DNA and is found in transcription factor proteins.	.	.	ethylene signal transduction			Ethylene biosynthesis and sigal transduction
VIT_203s0063g00460	0.99515	chr3:4022554-4023532:+	Q9SZ06	Ethylene-responsive transcription factor ERF109	.	AP2	AP2 domain. This 60 amino acid residue domain can bind to DNA and is found in transcription factor proteins.	.	.	ethylene signal transduction			Ethylene biosynthesis and sigal transduction
VIT_215s0021g02110	-1	chr15:12934556-12936044:+	Q8LBQ7	Ethylene-responsive transcription factor ERF034	.	AP2	AP2 domain. This 60 amino acid residue domain can bind to DNA and is found in transcription factor proteins.	.	.	ethylene signal transduction			Ethylene biosynthesis and sigal transduction
VIT_217s0000g00200	2.86013	chr17:108754-110926:-	Q9LY29	Ethylene-responsive transcription factor ERF115	.	AP2	AP2 domain. This 60 amino acid residue domain can bind to DNA and is found in transcription factor proteins.	.	.	Ethylene signal transduction (TF)			Ethylene biosynthesis and sigal transduction
VIT_201s0011g03070	1.71571	chr1:2751566-2753036:+	Q9C6M5	AP2/ERF and B3 domain-containing transcription repressor TEM1	.	B3	B3 DNA binding domain. This is a family of plant transcription factors with various roles in development, the aligned region corresponds the B3 DNA binding domain as described in this domain is found in VP1/AB13 transcription factors. Some proteins also have a second AP2 DNA binding domain pfam00847 such as RAV1. DNA binding activity was demonstrated by.	K09287	RAV; RAV-like factor	Ethylene signal transduction (TF)			Ethylene biosynthesis and sigal transduction
VIT_201s0150g00120	1.69116	chr1:22567587-22570553:+	Q9FH54	Ethylene-responsive transcription factor ERF114	.	AP2	AP2 domain. This 60 amino acid residue domain can bind to DNA and is found in transcription factor proteins.	.	.	Ethylene signal transduction (TF)			Ethylene biosynthesis and sigal transduction
VIT_216s0013g00890	1.56607	chr16:6600848-6601955:-	Q9LW50	Ethylene-responsive transcription factor 2	.	AP2	AP2 domain. This 60 amino acid residue domain can bind to DNA and is found in transcription factor proteins.	.	.	Ethylene signal transduction (TF)			Ethylene biosynthesis and sigal transduction
VIT_218s0072g00260	1.50161	chr18:19425019-19429476:-	Q70II3	Ethylene-responsive transcription factor ERF110	.	EpsG	EpsG family. This family of proteins are related to the EpsG protein from B. subtilis. These proteins are likely glycosyl transferases belonging to the membrane protein GT-C clan.	.	.	Ethylene signal transduction (TF)			Ethylene biosynthesis and sigal transduction
VIT_202s0234g00130	1.0675	chr2:177838-178960:-	O80337	Ethylene-responsive transcription factor 1A	.	AP2	AP2 domain. This 60 amino acid residue domain can bind to DNA and is found in transcription factor proteins.	K09286	EREBP; EREBP-like factor	Ethylene signal transduction (TF)			Ethylene biosynthesis and sigal transduction
VIT_210s0003g00140	0.99515	chr10:1442862-1444120:-	Q9FE67	Ethylene-responsive transcription factor 9	.	AP2	AP2 domain. This 60 amino acid residue domain can bind to DNA and is found in transcription factor proteins.	K09286	EREBP; EREBP-like factor	Ethylene signal transduction (TF)			Ethylene biosynthesis and sigal transduction
VIT_205s0049g00510	1.87449	chr5:7567335-7580633:+	Q8LDC8	Ethylene-responsive transcription factor 1B	.	AP2	AP2 domain. This 60 amino acid residue domain can bind to DNA and is found in transcription factor proteins.	K14516	ERF1; ethylene-responsive transcription factor 1	Ethylene signal transduction; MAPK signaling pathway - plant			Ethylene biosynthesis and sigal transduction
VIT_211s0206g00030	4.27342	chr11:7344816-7346240:-	Q13231	Chitotriosidase-1	BH0916_1	Glyco_hydro_18	Glycosyl hydrolases family 18.	K01183	E3.2.1.14; chitinase [EC:3.2.1.14]	Amino sugar and nucleotide sugar metabolism (Carbohydrate metabolism)			Carbohydrate metabolism
VIT_215s0048g00330	0.99515	chr15:14467820-14469235:-	O81312	UDP-glucuronate 4-epimerase 3	BH3709	Epimerase	NAD dependent epimerase/dehydratase family. This family of proteins utilize NAD as a cofactor. The proteins in this family use nucleotide-sugar substrates for a variety of chemical reactions.	K08679	E5.1.3.6; UDP-glucuronate 4-epimerase [EC:5.1.3.6]	Amino sugar and nucleotide sugar metabolism (Carbohydrate metabolism)			Carbohydrate metabolism
VIT_210s0003g05640	0.99515	chr10:10483749-10493329:-	Q9SA77	UDP-arabinose 4-epimerase 1	MTH631	Epimerase	NAD dependent epimerase/dehydratase family. This family of proteins utilize NAD as a cofactor. The proteins in this family use nucleotide-sugar substrates for a variety of chemical reactions.	K12448	UXE, uxe; UDP-arabinose 4-epimerase [EC:5.1.3.5]	amino sugar and nucleotide sugar metabolism(carbohydrate metabolism)			Carbohydrate metabolism
VIT_209s0002g02320	1.07796	chr9:2132999-2137062:+	Q43866	Beta-fructofuranosidase, insoluble isoenzyme CWINV1	BS_sacC	Glyco_hydro_32N	Glycosyl hydrolases family 32 N-terminal domain. This domain corresponds to the N-terminal domain of glycosyl hydrolase family 32 which forms a five bladed beta propeller structure.	K01193	E3.2.1.26, sacA; beta-fructofuranosidase [EC:3.2.1.26]	Galactose metabolism (Carbohydrate metabolism)			Carbohydrate metabolism
VIT_214s0066g00810	0.99515	chr14:27284407-27287837:-	Q8VWN6	Galactinol--sucrose galactosyltransferase	.	Raffinose_syn	Raffinose synthase or seed imbibition protein Sip1. This family consists of several raffinose synthase proteins, also known as seed imbibition (Sip1) proteins. Raffinose (O-alpha- D-galactopyranosyl- (1-->6)- O-alpha- D-glucopyranosyl-(1<-->2)- O-beta- D-fructofuranoside) is a widespread oligosaccharide in plant seeds and other tissues. Raffinose synthase (EC:2.4.1.82) is the key enzyme that chan…	K06617	E2.4.1.82; raffinose synthase [EC:2.4.1.82]	Galactose metabolism(Carbohydrate metabolism)			Carbohydrate metabolism
VIT_201s0010g02460	1.03346	chr1:19543650-19546887:+	Q7FAH2	Glyceraldehyde-3-phosphate dehydrogenase 2, cytosolic	SPBC32F12.11	Gp_dh_C	Glyceraldehyde 3-phosphate dehydrogenase, C-terminal domain. GAPDH is a tetrameric NAD-binding enzyme involved in glycolysis and glyconeogenesis. C-terminal domain is a mixed alpha/antiparallel beta fold.	K00134	GAPDH, gapA; glyceraldehyde 3-phosphate dehydrogenase [EC:1.2.1.12]	Glycolysis / Gluconeogenesis			Carbohydrate metabolism
VIT_208s0007g01590	-1	chr8:15688167-15692836:+	O64422	Fructose-1,6-bisphosphatase, chloroplastic	VC2544	FBPase	Fructose-1-6-bisphosphatase.	K03841	FBP, fbp; fructose-1,6-bisphosphatase I [EC:3.1.3.11]	Glycolysis / Gluconeogenesis			Carbohydrate metabolism
VIT_218s0001g05060	1.21844	chr18:4143205-4148105:+	Q6MEW4	2,3-bisphosphoglycerate-dependent phosphoglycerate mutase	CPn0863	His_Phos_1	Histidine phosphatase superfamily (branch 1). The histidine phosphatase superfamily is so named because catalysis centres on a conserved His residue that is transiently phosphorylated during the catalytic cycle. Other conserved residues contribute to a 'phosphate pocket' and interact with the phospho group of substrate before, during and after its transfer to the His residue. Structure and sequen…	K01834	PGAM, gpmA; 2,3-bisphosphoglycerate-dependent phosphoglycerate mutase [EC:5.4.2.11]	Glycolysis / Gluconeogenesis(Carbohydrate metabolism)			Carbohydrate metabolism
VIT_204s0044g01490	0.99515	chr4:23045090-23049413:-	Q84JL2	2-oxoisovalerate dehydrogenase subunit alpha 2, mitochondrial	TVN0102	E1_dh	Dehydrogenase E1 component. This family uses thiamine pyrophosphate as a cofactor. This family includes pyruvate dehydrogenase, 2-oxoglutarate dehydrogenase and 2-oxoisovalerate dehydrogenase.	K00166	BCKDHA, bkdA1; 2-oxoisovalerate dehydrogenase E1 component alpha subunit [EC:1.2.4.4]	Propanoate metabolism(Carbohydrate metabolism)			Carbohydrate metabolism
VIT_216s0022g00700	2.70735	chr16:12106253-12109162:-	O04887	Pectinesterase 2	CAC3373	Pectinesterase	Pectinesterase.	K01051	E3.1.1.11; pectinesterase [EC:3.1.1.11]	Pentose and glucuronate interconversions (carbonhydrate metabolism)			Carbohydrate metabolism
VIT_206s0009g02590	2.56039	chr6:15353958-15356214:+	O04887	Pectinesterase 2	CAC3373	Pectinesterase	Pectinesterase.	K01051	E3.1.1.11; pectinesterase [EC:3.1.1.11]	Pentose and glucuronate interconversions (carbonhydrate metabolism)			Carbohydrate metabolism
VIT_215s0048g00510	2.51739	chr15:14632137-14635219:+	O04887	Pectinesterase 2	CAC3373	Pectinesterase	Pectinesterase.	K01051	E3.1.1.11; pectinesterase [EC:3.1.1.11]	Pentose and glucuronate interconversions (carbonhydrate metabolism)			Carbohydrate metabolism
VIT_213s0047g00230	1.07234	chr13:15881614-15885500:+	Q94CB1	Probable pectinesterase/pectinesterase inhibitor 25	CAC3373	Pectinesterase	Pectinesterase.	K01051	E3.1.1.11; pectinesterase [EC:3.1.1.11]	Pentose and glucuronate interconversions (carbonhydrate metabolism)			Carbohydrate metabolism
VIT_204s0044g01130	1.53915	chr4:22475544-22477838:+	P25141	Alcohol dehydrogenase 1	PA3629	ADH_N	Alcohol dehydrogenase GroES-like domain. This is the catalytic domain of alcohol dehydrogenases. Many of them contain an inserted zinc binding domain. This domain has a GroES-like structure.	K00008	SORD, gutB; L-iditol 2-dehydrogenase [EC:1.1.1.14]	Pentose and glucuronate interconversions(carbohydrate metabolism)			Carbohydrate metabolism
VIT_216s0100g00290	1.38816	chr16:15651474-15666952:-	Q1PSI9	L-idonate 5-dehydrogenase	BS_gutB	ADH_N	Alcohol dehydrogenase GroES-like domain. This is the catalytic domain of alcohol dehydrogenases. Many of them contain an inserted zinc binding domain. This domain has a GroES-like structure.	K00008	SORD, gutB; L-iditol 2-dehydrogenase [EC:1.1.1.14]	Pentose and glucuronate interconversions(carbohydrate metabolism)			Carbohydrate metabolism
VIT_204s0044g01120	1.04765	chr4:22463343-22470471:+	P25141	Alcohol dehydrogenase 1	YPO1502	ADH_N	Alcohol dehydrogenase GroES-like domain. This is the catalytic domain of alcohol dehydrogenases. Many of them contain an inserted zinc binding domain. This domain has a GroES-like structure.	K00008	SORD, gutB; L-iditol 2-dehydrogenase [EC:1.1.1.14]	Pentose and glucuronate interconversions(carbohydrate metabolism)			Carbohydrate metabolism
VIT_218s0075g00350	0.99515	chr18:21737277-21739446:-	F4JLK2	Probable sucrose-phosphate synthase 4	sll0045_1	Glycos_transf_1	Glycosyl transferases group 1. Mutations in this domain of human PIGA lead to disease (Paroxysmal Nocturnal haemoglobinuria). Members of this family transfer activated sugars to a variety of substrates, including glycogen, Fructose-6-phosphate and lipopolysaccharides. Members of this family transfer UDP, ADP, GDP or CMP linked sugars. The eukaryotic glycogen synthases may be distant members of th…	K00696	E2.4.1.14; sucrose-phosphate synthase [EC:2.4.1.14]	Starch and sucrose metabolism(Carbohydrate metabolism)			Carbohydrate metabolism
VIT_216s0050g02600	0.99515	chr16:19585108-19587320:+	Q6H5L4	Probable trehalose-phosphate phosphatase 7	Rv3372_2	Trehalose_PPase	Trehalose-phosphatase. This family consist of trehalose-phosphatases EC:3.1.3.12 these enzyme catalyse the de-phosphorylation of trehalose-6-phosphate to trehalose and orthophosphate. The aligned region is present in trehalose-phosphatases and comprises the entire length of the protein it is also found in the C-terminus of trehalose-6-phosphate synthase EC:2.4.1.15 adjacent to the trehalose-6-pho…	K01087	otsB; trehalose 6-phosphate phosphatase [EC:3.1.3.12]	Starch and sucrose metabolism(Carbohydrate metabolism)			Carbohydrate metabolism
VIT_218s0001g09620	0.99515	chr18:8028200-8029537:-	Q9QXE7	F-box-like/WD repeat-containing protein TBL1X	.	LisH	LisH. The LisH (lis homology) domain mediates protein dimerization and tetramerization. The LisH domain is found in Sif2, a component of the Set3 complex which is responsible for repressing meiotic genes. It has been shown that the LisH domain helps mediate interaction with components of the Set3 complex.	K04508	TBL1; transducin (beta)-like 1	MAPK signaling pathway - fly			MARK signaling pathway
VIT_203s0038g02390	-1	chr3:1661201-1662428:+	Q94F47	Ubiquitin-conjugating enzyme E2 28	YBR082c	UQ_con	Ubiquitin-conjugating enzyme. Proteins destined for proteasome-mediated degradation may be ubiquitinated. Ubiquitination follows conjugation of ubiquitin to a conserved cysteine residue of UBC homologues. TSG101 is one of several UBC homologues that lacks this active site cysteine.	K06689	UBE2D_E, UBC4, UBC5; ubiquitin-conjugating enzyme E2 D/E [EC:2.3.2.23]	MAPK signaling pathway - fly			MARK signaling pathway
VIT_214s0060g02320	1.89128	chr14:1892226-1897938:-	Q948T9	Respiratory burst oxidase homolog protein B	.	NAD_binding_6	Ferric reductase NAD binding domain.	K13447	RBOH; respiratory burst oxidase [EC:1.6.3.- 1.11.1.-]	MAPK signaling pathway - plant			MARK signaling pathway
VIT_201s0150g00440	1.2098	chr1:22798599-22802956:-	Q2HXL0	Respiratory burst oxidase homolog protein C	.	NAD_binding_6	Ferric reductase NAD binding domain.	K13447	RBOH; respiratory burst oxidase [EC:1.6.3.- 1.11.1.-]	MAPK signaling pathway - plant			MARK signaling pathway
VIT_208s0058g00690	1.10973	chr8:9793985-9798918:-	Q8S8P5	Probable WRKY transcription factor 33	.	WRKY	WRKY DNA -binding domain.	K13424	WRKY33; WRKY transcription factor 33	MAPK signaling pathway - plant			MARK signaling pathway
VIT_216s0050g01530	0.99515	chr16:18445146-18448567:-	Q9FL28	LRR receptor-like serine/threonine-protein kinase FLS2	.	LRR_8	Leucine rich repeat.	K13420	FLS2; LRR receptor-like serine/threonine-protein kinase FLS2 [EC:2.7.11.1]	MAPK signaling pathway - plant			MARK signaling pathway
VIT_212s0034g00660	-1	chr12:16375557-16417330:+	Q39008	Mitogen-activated protein kinase kinase kinase 1	RSp0875	Pkinase	Protein kinase domain.	K13414	MEKK1P; mitogen-activated protein kinase kinase kinase 1, plant [EC:2.7.11.25]	MAPK signaling pathway - plant			MARK signaling pathway
VIT_209s0002g03130	-1	chr9:2889347-2893522:+	O64483	Senescence-induced receptor-like serine/threonine-protein kinase	.	Pkinase_Tyr	Protein tyrosine kinase.	K16224	FRK1; senescence-induced receptor-like serine/threonine-protein kinase	MAPK signaling pathway - plant			MARK signaling pathway
VIT_216s0022g00150	-1	chr16:10934955-10937138:+	Q9FL28	LRR receptor-like serine/threonine-protein kinase FLS2	alr0124_1	LRR_8	Leucine rich repeat.	K13420	FLS2; LRR receptor-like serine/threonine-protein kinase FLS2 [EC:2.7.11.1]	MAPK signaling pathway - plant			MARK signaling pathway
VIT_201s0026g01380	2.4523	chr1:10347162-10348433:+	Q9FUS8	Glutathione S-transferase U17	.	GST_N_3	Glutathione S-transferase, N-terminal domain.	K00799	GST, gst; glutathione S-transferase [EC:2.5.1.18]	Glutathione metabolism			Redox metabolism
VIT_205s0049g01100	1.08687	chr5:8146845-8148085:+	P32110	Probable glutathione S-transferase	.	GST_N_3	Glutathione S-transferase, N-terminal domain.	K00799	GST, gst; glutathione S-transferase [EC:2.5.1.18]	Glutathione metabolism			Redox metabolism
VIT_212s0028g00920	0.99515	chr12:1434217-1435891:-	O80852	Glutathione S-transferase F9	RSc0992_2	GST_C	Glutathione S-transferase, C-terminal domain. GST conjugates reduced glutathione to a variety of targets including S-crystallin from squid, the eukaryotic elongation factor 1-gamma, the HSP26 family of stress-related proteins and auxin-regulated proteins in plants. Stringent starvation proteins in Escherichia coli are also included in the alignment but are not known to have GST activity. The glut…	K00799	GST, gst; glutathione S-transferase [EC:2.5.1.18]	Glutathione metabolism			Redox metabolism
VIT_205s0049g01080	-1	chr5:8118410-8119297:+	P32110	Probable glutathione S-transferase	.	GST_N_3	Glutathione S-transferase, N-terminal domain.	K00799	GST, gst; glutathione S-transferase [EC:2.5.1.18]	Glutathione metabolism			Redox metabolism
VIT_203s0063g01290	4.75325	chr3:4754818-4756280:-	Q9C899	Feruloyl CoA ortho-hydroxylase 2	PA0147	DIOX_N	non-haem dioxygenase in morphine synthesis N-terminal. This is the highly conserved N-terminal region of proteins with 2-oxoglutarate/Fe(II)-dependent dioxygenase activity.	K06892	F6H1; feruloyl-CoA ortho-hydroxylase [EC:1.14.11.-]	Oxidoreductases			Redox metabolism
VIT_200s0301g00090	1.02772	chrUn:22180002-22185356:-	O80874	Internal alternative NAD(P)H-ubiquinone oxidoreductase A2, mitochondrial	SPBC947.15c	Pyr_redox_2	Pyridine nucleotide-disulphide oxidoreductase. This family includes both class I and class II oxidoreductases and also NADH oxidases and peroxidases. This domain is actually a small NADH binding domain within a larger FAD binding domain.	K17871	ndh1; NADH:ubiquinone reductase (non-electrogenic) [EC:1.6.5.9]	Oxidoreductases			Redox metabolism
VIT_215s0046g02550	-1	chr15:19336113-19337650:+	Q9C899	Feruloyl CoA ortho-hydroxylase 2	PA0147	2OG-FeII_Oxy	2OG-Fe(II) oxygenase superfamily. This family contains members of the 2-oxoglutarate (2OG) and Fe(II)-dependent oxygenase superfamily. This family includes the C-terminal of prolyl 4-hydroxylase alpha subunit. The holoenzyme has the activity EC:1.14.11.2 catalyzing the reaction: Procollagen L-proline + 2-oxoglutarate + O2 <=> procollagen trans- 4-hydroxy-L-proline + succinate + CO2. The full enzy…	K06892	F6H1; feruloyl-CoA ortho-hydroxylase [EC:1.14.11.-]	Oxidoreductases			Redox metabolism
VIT_200s0399g00040	-1	chrUn:27543580-27544250:+	Q56X52	Ubiquinol oxidase 4, chloroplastic/chromoplastic	.	AOX	Alternative oxidase. The alternative oxidase is used as a second terminal oxidase in the mitochondria, electrons are transfered directly from reduced ubiquinol to oxygen forming water. This is not coupled to ATP synthesis and is not inhibited by cyanide, this pathway is a single step process. In rice the transcript levels of the alternative oxidase are increased by low temperature.	K17893	AOX1, AOX2; ubiquinol oxidase [EC:1.10.3.11]	Oxidoreductases			Redox metabolism
VIT_212s0055g01000	3.58046	chr12:14468552-14469978:+	Q9XIV8	Peroxidase N1	.	peroxidase	Peroxidase.	.	.	ROS scavenging and production			Redox metabolism
